# Supplementary material for: Changes in the nuclear proteome of developing wheat (Triticum aestivum L.) grain
Source: Front Plant Sci. 2015 Oct 28;6:905. doi: 10.3389/fpls.2015.00905 (PMC4623401; doi:10.3389/fpls.2015.00905)
Supplement: Supplementary file 4 [file Table1.XLSX]

## Sheet: Feuil2
Supplementary Table S1
Four predicting tools were used to determine nuclear localization (N). The symbol N1, N2, N3 or N4 is assigned to a protein when this protein is predicted to be nuclear by one, two, three or four tools, respectively.
Spot number	Sampling 2D gel	Gel staining	Peptids number	Accession	Protein description	Species	MW (kDa)	pI	Abudance profile	Prediction of nuclear localization (N 1 to 4 tools)
Transcription / transcription regulation
54	Master 4-7	BCC	4	P40621	HMG1 2-like protein	Triticum aestivum	17.2036	6.91748		N4
55	Master 4-7	BCC	2	P40621	HMG1 2-like protein	Triticum aestivum	17.2036	6.91748	2	N4
57	Master 4-7	BCC	5	P40621	HMG1 2-like protein	Triticum aestivum	17.2036	6.91748	2	N4
58	Master 4-7	BCC	2	P40621	HMG1/2-like protein	Triticum aestivum	17	5.87	2	N4
59	Master 4-7	BCC	2	P40621	HMG1/2-like protein	Triticum aestivum	17	5.87	2	N4
96	Master 4-7	BCC	12	EMT05622	DEAD-box ATP-dependent RNA helicase 34	Aegilops tauschii	37.2	6.92	2	N2
98	Master 4-7	BCC	6	XP_002523299	arginine/serine-rich splicing factor, putative	Ricinus communis	30.67	8.75	5	N3
113	Master 4-7	BCC	13	EMS61625	DEAD-box ATP-dependent RNA helicase 2	Triticum urartu	44.1	5.65	2	N3
132	Gel 4-7 50°Cj	BCC	6	Q1G193	MADS-box transcription factor TaAGL11	Triticum aestivum	25.4	5.64		N4
135	Gel 4-7 150°Cj	BCC	6	Q0Z9W3	Histone deacetylase HDAC2	Triticum aestivum	33.435	4.81787	1	N4
136	Gel 4-7 150°Cj	BCC	5	Q0Z9W3	Histone deacetylase HDAC2	Triticum aestivum	33.4	4.82		N4
137	Gel 4-7 150°Cj	BCC	6	EMT09079	Histone deacetylase HDT2	Aegilops tauschii	25	4.4		N4
159	Gel 4-7 150°Cj	BCC	15	EMT21695	FACT complex subunit SSRP1-B	Aegilops tauschii	70	5.56		N4
160	Gel 4-7 150°Cj	BCC	7	EMT21695	FACT complex subunit SSRP1-B	Aegilops tauschii	70	5.56		N4
169	Gel 4-7 150°Cj	BCC	2	Q43481	HMG1 2-like protein	Triticum aestivum	17,1	8,82		N4
170	Gel 4-7 150°Cj	BCC	4	XP_003604064	Mago nashi-like protein	Medicago truncatula	25.1	9.7	1	N2
186	Gel 4-7 250°Cj	AgNO3	2	EMS60206	RNA-binding post-transcriptional regulator csx1 ; Polyadenylate-binding protein RBP47	Triticum urartu	36.9	5.99		N3
196	Gel 4-7 250°Cj	AgNO3	7	EMS61625	DEAD-box ATP-dependent RNA helicase 2	Triticum urartu	44.1	5.65	2	N3
203	Gel 4-7 250°Cj	AgNO3	2	EMT09070	DNA-directed RNA polymerases I, II, and III subunit rpabc3	Aegilops tauschii	25	5.84		N3
213	Gel 4-7 250°Cj	AgNO3	3	AFW83723	WD repeat-containing protein RBAP1	Zea mays	153	6.06		N3
67	Gel 6-11 150°Cj	BCC	5	P40621	HMG1 2-like protein	Triticum aestivum	17.2036	6.91748	1	N4
68	Gel 6-11 150°Cj	BCC	6	P40621	HMG1 2-like protein	Triticum aestivum	17.2036	6.91748	1	N4
122	Gel 6-11 150°Cj	AgNO3	9	EMT21695	FACT complex subunit SSRP1-B	Aegilops tauschii	70	5.56		N4
DNA metabolism
13	Master 4-7	BCC	7	EMT28430	Nuclease domain-containing protein 1	Aegilops tauschii	103.8	6.1		N3
44	Master 4-7	BCC	4	EMT11825	Nuclease S1	Aegilops tauschii	103.8	6.1	2	N1
Nucleotide metabolism
70	Gel 6-11 150°Cj	BCC	5	I1HFQ1	Nucleoside diphosphate kinase	Brachypodium distachyon	25.0409	8.93896	2
71	Gel 6-11 150°Cj	BCC	3	I1HFQ1	Nucleoside diphosphate kinase	Brachypodium distachyon	25.0409	8.93896	2
Nucleosome assembly
204	Gel 4-7 250°Cj	AgNO3	6	B6T2G0	Histone H4	Zea mays	10.8	11.47		N4
212	Gel 4-7 250°Cj	AgNO3	2	I1H6W0	Histone H2A	Brachypodium distachyon	16.9086	10.7114		N4
53	Gel 6-11 150°Cj	BCC	5	F2E328	Histone H2B	Brachypodium distachyon	16.5	9.99	3	N4
54	Gel 6-11 150°Cj	BCC	5	F2E328	Histone H2B	Brachypodium distachyon	16.5	9.99	3	N4
55	Gel 6-11 150°Cj	BCC	4	P05621	Histone H2B.2	Triticum aestivum	16.2	10.2	3	N2
56	Gel 6-11 150°Cj	BCC	4	A2WPK3	Histone H2B.3	Oryza sativa subsp. indica	16.5362	10.0522	3	N4
57	Gel 6-11 150°Cj	BCC	6	I1IDL7	Histone H2B	Brachypodium distachyon	16.5	9.99	3	N4
58	Gel 6-11 150°Cj	BCC	6	A2WKP3	Histone H2B.3	Oryza sativa subsp. indica	16.5362	10.0522	3	N4
59	Gel 6-11 150°Cj	BCC	5	I1HB44	Histone H2B	Brachypodium distachyon	16.5	9.99	3	N4
60	Gel 6-11 150°Cj	BCC	4	F2EBB5	Histone H2B	Hordeum vulgare	16.23	10.1548	3	N4
61	Gel 6-11 150°Cj	BCC	4	B4FZ86	Histone H2A	Zea mays	13.9486	10.0522	3	N4
62	Gel 6-11 150°Cj	BCC	5	Q6E499	Histone H2B	Brachypodium distachyon	16.5	9.99	3	N4
63	Gel 6-11 150°Cj	BCC	3	B6T3F2	Histone H2A	Hordeum vulgare	14.6342	10.3159	3	N4
64	Gel 6-11 150°Cj	BCC	3	P05621	Histone H2B.2	Triticum aestivum	16.2	10.2	2	N2
65	Gel 6-11 150°Cj	BCC	4	B6UFX4	Histone H2B	Zea mays	16.4381	9.99365	2	N4
66	Gel 6-11 150°Cj	BCC	2	Q6E499	Histone H2B	Zea mays	16.4381	9.99365	2	N4
73	Gel 6-11 250°Cj	BCC	4	F2E328	Histone H2B	Brachypodium distachyon	16.5	9.99	3	N4
81	Gel 6-11 350°Cj	BCC	2	F2EBJ8	Histone H2A	Hordeum vulgare	16.3824	10.7114	3	N4
82	Gel 6-11 350°Cj	BCC	2	B9FJJ7	Histone H4	Oryza sativa Japonica Group	9.73451	11.5317	3	N4
110	Gel 6-11 350°Cj	BCC	2	XP_002533104	histone h2a, putative	Ricinus communis	15.8	10.66	3	N2
111	Gel 6-11 350°Cj	BCC	5	F2E328	Histone H2B	Hordeum vulgare	16.226	10.0229	3	N4
112	Gel 6-11 350°Cj	BCC	3	Q6E499	Histone H2B	Hordeum vulgare	16.226	10.0229	3	N4
115	Gel 6-11 450°Cj	BCC	6	F2E328	Histone H2B	Hordeum vulgare	16.226	10.0229		N4
133	Gel 6-11 150°Cj	AgNO3	2	Q9SWU3	Histone H1 WH1A.1	Triticum aestivum	23.9991	10.7993	3	N3
142	Gel 6-11 250°Cj	AgNO3	2	B6UFX4	Histone H2B	Zea mays	16.4381	9.99365	2	N4
Ribosome biogenesis
52	Master 4-7	BCC	9	EMT25827	40S ribosomal protein SA	Aegilops tauschii	33.9	5.41
63	Master 4-7	BCC	3	EMT12481	40S ribosomal protein S12	Aegilops tauschii	15.2	5.35	5
64	Master 4-7	BCC	2	ACG24471	40S ribosomal protein S12	Zea mays	15.2	5.35	5
69	Master 4-7	BCC	6	EMS45774	40S ribosomal protein S12	Triticum urartu	24.7	5.1	5
84	Master 4-7	BCC	7	EMT17099	60S acidic ribosomal protein P0	Aegilops tauschii	34.7	9.18	5	N2
86	Master 4-7	BCC	7	EMT25827	40S ribosomal protein SA	Aegilops tauschii	33.9	5.41
110	Master 4-7	BCC	8	EMT17099	60S acidic ribosomal protein P0	Aegilops tauschii	34.3	5.36		N2
181	Gel 4-7 150°Cj	AgNO3	2	EMT26550	50S ribosomal protein L10, chloroplastic	Aegilops tauschii	27.5	8.24		N1
210	Gel 4-7 250°Cj	AgNO3	2	EMT25827	40S ribosomal protein SA	Aegilops tauschii	33.9	5.41	4
214	Gel 4-7 250°Cj	AgNO3	2	A2X6N1	60S ribosomal protein L6	Oryza sativa	24.2432	10.1108		N1
216	Gel 4-7 250°Cj	AgNO3	3	Q949H0	40S ribosomal protein S7	Hordeum vulgare	22.064	9.75928		N2
43	Master 6-11	BCC	7	XP_003568916	PREDICTED: 40S ribosomal protein S4-like	Brachypodium distachyon	29.9	10.16	4
44	Master 6-11	BCC	7	EMT29055	60S ribosomal protein L9	Aegilops tauschii	21.3	9.88	6	N1
45	Master 6-11	BCC	9	EMT29055	60S ribosomal protein L9	Aegilops tauschii	21.3	9.88	6	N1
46	Master 6-11	BCC	8	EMT29055	60S ribosomal protein L9	Aegilops tauschii	21.3	9.88	6	N1
47	Master 6-11	BCC	7	P49210	60S ribosomal protein L9	Oryza sativa Japonica Group	21.3	9.62	5	N1
48	Master 6-11	BCC	8	I1ITW0	40S ribosomal protein S5-1-like	Triticum aestivum	22.2	9.63	5	N1
49	Master 6-11	BCC	3 ?	Q0DK10	60S ribosomal protein L11	Oryza sativa Japonica Group	20.8	9.94	3	N2
50	Master 6-11	BCC	5	NP_001275600	60S ribosomal protein L12-like	Solanum tuberosum	17.7	8.81		N1
52	Master 6-11	BCC	6	EMS62348	60S ribosomal protein L22-2	Triticum urartu	15.3	9.57		N1
72	Gel 6-11 250°Cj	BCC	6	EMT29055	60S ribosomal protein L9	Aegilops tauschii	21.3	9.88		N1
99	Gel 6-11 600°Cj	BCC	8	EMT29055	60S ribosomal protein L9	Aegilops tauschii	21.3	9.88	6	N1
100	Gel 6-11 600°Cj	BCC	6	EMT29055	60S ribosomal protein L9	Aegilops tauschii	21.3	9.88	5	N1
102	Gel 6-11 600°Cj	BCC	6	EMS45638	40S ribosomal protein S19	Triticum urartu	17.1	9.89		N3
105	Gel 6-11 600°Cj	BCC	4	EMS55671	60S ribosomal protein L7-2	Triticum urartu	28.2	10.02		N2
106	Gel 6-11 600°Cj	BCC	9	ABB16984	thaliana 60S ribosomal protein L7	Solanum tuberosum	27.9	9.93	6	N1
109	Gel 6-11 600°Cj	BCC	8	EMT28647	60S ribosomal protein L9	Aegilops tauschii	23.9	9.81	6	N1
121	Gel 6-11 750°Cj	BCC	8	EMT28647	60S ribosomal protein L9	Aegilops tauschii	23.9	9.81	6	N1
144	Gel 6-11 250°Cj	AgNO3	10	EMS50458	60S ribosomal protein L9	Triticum urartu	23.9	9.81	6	N1
150	Gel 6-11 450°Cj	AgNO3	6	XP_006646768	PREDICTED: 40S ribosomal protein S4-like	Oryza brachyantha	29.8	10.13
151	Gel 6-11 450°Cj	AgNO3	5	Q5I7K6	Ribosomal protein L7	Triticum aestivum	28.2835	10.0376		N2
153	Gel 6-11 450°Cj	AgNO3	4	Q9M9W1	60S ribosomal protein L22-2	Arabidopsis thaliana	14.01	9.57		N1
155	Gel 6-11 600°Cj	AgNO3	9	EMS48502	40S ribosomal protein S3-3	Triticum urartu	25.3	9.55	6	N2
156	Gel 6-11 600°Cj	AgNO3	4	Q7X9K6	40S ribosomal protein	Triticum aestivum	12.5796	7.13721	6	N1
Translation
7	Master 4-7	BCC	10	EMS54123	Eukaryotic translation initiation factor 3 subunit B	Triticum urartu	83.29	5.02		N1
8	Master 4-7	BCC	9	EMT20627	Eukaryotic translation initiation factor 3 subunit B	Aegilops tauschii	80.148	4.98		N1
9	Master 4-7	BCC	7	EMT19614	Eukaryotic translation initiation factor 3 subunit B	Aegilops tauschii	82.5	4.93		N1
24	Master 4-7	BCC	2	XP_006654164	PREDICTED: eukaryotic translation initiation factor 3 subunit L-like	Oryza brachyantha	20.7	5.82	6	N2
91	Master 4-7	BCC	6	AGF69177	eukaryotic initiation factor 4A-like protein, partial	Triticum aestivum	31.98	8.71		N2
129	Gel 4-7 50°Cj	BCC	6	P29546	Elongation factor 1-beta	Triticum aestivum	23.0735	4.70361		N3
130	Gel 4-7 50°Cj	BCC	7	P29546	Elongation factor 1-beta	Triticum aestivum	23.0735	4.70361	5	N3
131	Gel 4-7 50°Cj	BCC	9	P29546	Elongation factor 1-beta	Triticum aestivum	23.0735	4.70361	5	N3
156	Gel 4-7 150°Cj	BCC	3	B5AKW1	Eukaryotic initiation factor 4A	Triticum aestivum	46	6.23	6	N1
157	Gel 4-7 150°Cj	BCC	8	B5AKW1	Eukaryotic initiation factor 4A	Triticum aestivum	46	6.23		N1
188	Gel 4-7 250°Cj	AgNO3	2	H9B8F8	Initiation factor 4A-3-like protein		42.7312	6.7124	2	N1
227	Gel 4-7 750°Cj	AgNO3	2	F2DXD4	Eukaryotic translation initiation factor 3 subunit G	Hordeum vulgare	31.3118	7.03467		N3
Protein folding
77	Master 4-7	BCC	4	XP_003557154	PREDICTED: chaperonin 60 subunit beta 1, chloroplastic-like	Brachypodium distachyon
102	Master 4-7	BCC	2	Q2L3T8	Heat shock protein 90	Triticum aestivum	75.5874	5.09717		N3
103	Master 4-7	BCC	17	EMT16454	Luminal-binding protein 4	Aegilops tauschii	73.18	5.11	6
104	Master 4-7	BCC	16	AGN94841	ER molecular chaperone	Triticum aestivum	73.2	5.11	6
114	Gel 4-7 50°Cj	BCC	19	EMS58484	Luminal-binding protein 3	Triticum urartu	73.1	5.13	6
115	Gel 4-7 50°Cj	BCC	21	EMS58484	Luminal-binding protein 3	Triticum urartu	73.1	5.13
116	Gel 4-7 50°Cj	BCC	23	AAA62325	HSP70	Hordeum vulgare subsp. vulgare	67.01	5.76
120	Gel 4-7 50°Cj	BCC	13	EMS45385	Heat shock cognate 70 kDa protein 1	Triticum urartu	71.7	5.35		N2
121	Gel 4-7 50°Cj	BCC	19	EMS45385	Heat shock cognate 70 kDa protein 1	Triticum urartu	71.7	5.35	6	N2
149	Gel 4-7 150°Cj	BCC	14	NP_001105894	luminal-binding protein 3 precursor	Zea mays	73.1	5.13
150	Gel 4-7 150°Cj	BCC	19	O24581	Luminal-binding protein 3	Zea mays	73	5.1	6
153	Gel 4-7 150°Cj	BCC	4	AAA86903	heat shock protein cognate 70, partial	Sorghum bicolor	22.4	7.77
Proteolysis
47	Master 4-7	BCC	3	P08819	Serine carboxypeptidase 2	Triticum aestivum	49.4751	6.41748	5	N1
62	Master 4-7	BCC	6	EMS48865	Protease Do-like 9	Triticum urartu	65.1	6.34	3
92	Master 4-7	BCC	2	AEP83812	cysteine endopeptidase EP8	Secale cereale x Triticum turgidum subsp. durum	40.16	5.83	2
93	Master 4-7	BCC	3	CAB09697	cysteine endopeptidase EP-A	Hordeum vulgare subsp. vulgare	40.1	5.41	2
112	Master 4-7	BCC	4	P08819	Serine carboxypeptidase 2	Triticum aestivum	49.4751	6.41748	1	N1
155	Gel 4-7 150°Cj	BCC	5	P42210	Phytepsin	Triticum aestivum	54,2	5,36
163	Gel 4-7 150°Cj	BCC	4	EMT14017	Serine carboxypeptidase-like 34	Aegilops tauschii	41.8	6.66	1
164	Gel 4-7 150°Cj	BCC	4	EMT14017	Serine carboxypeptidase-like 34	Aegilops tauschii	41.8	6.66	1
187	Gel 4-7 250°Cj	AgNO3	3	G5CU79	Cysteine endopeptidase EP8	Secale cereale x Triticum durum	40.1356	6.20166	2
191	Gel 4-7 250°Cj	AgNO3	3	G5CU79	Cysteine endopeptidase EP8	Secale cereale x Triticum durum	40.1356	6.20166	2
192	Gel 4-7 250°Cj	AgNO3	7	G5CU79	Cysteine endopeptidase EP8	Secale cereale x Triticum durum	40.1356	6.20166	2
193	Gel 4-7 250°Cj	AgNO3	3	G5CU79	Cysteine endopeptidase EP8	Secale cereale x Triticum durum	40.1356	6.20166	3
194	Gel 4-7 250°Cj	AgNO3	5	G5CU79	Cysteine endopeptidase EP8	Secale cereale x Triticum durum	40.1356	6.20166	2
195	Gel 4-7 250°Cj	AgNO3	3	G5CU79	Cysteine endopeptidase EP8	Secale cereale x Triticum durum	40.1356	6.20166	2
201	Gel 4-7 250°Cj	AgNO3	2	G5CU79	Cysteine endopeptidase EP8	Secale cereale x Triticum durum	40.1356	6.20166	2
202	Gel 4-7 250°Cj	AgNO3	3	G5CU79	Cysteine endopeptidase EP8	Secale cereale x Triticum durum	40.1356	6.20166	2
Negative regulation of endopeptidase activity
38	Master 4-7	BCC	12	C0LF30	Serpin 1	Triticum aestivum	43.09	5.69385	5
39	Master 4-7	BCC	14	Q9ST57	Serpin-Z2A	Triticum aestivum	43.2844	5.70654	6	N1
48	Master 4-7	BCC	9	C0LF31	Serpin 2	Triticum aestivum	43.4043	5.24951	6
111	Master 4-7	BCC	13	H9AXB3	Serpin-N3.2	Triticum aestivum	42.9694	5.32568
180	Gel 4-7 150°Cj	AgNO3	2	COLF30	Serpin 1	Triticum aestivum	43.09	5.69385	6
226	Gel 4-7 750°Cj	AgNO3	8	H9AXB3	Serpin-N3.2	Triticum aestivum	42.9694	5.32568
95	Gel 6-11 600°Cj	BCC	3	C0LF30	serpin 1	Triticum aestivum	43.09	5.69385	6
Signaling
95	Master 4-7	BCC	10	EMT15727	DnaJ homolog subfamily B member 11	Aegilops tauschii	40.5	5.81	1	N2
Plant defense
40	Master 4-7	BCC	13	XP_006654750	PREDICTED: guanine nucleotide-binding protein subunit beta-like	Oryza brachyantha	36.26	5.89	4	N3
41	Master 4-7	BCC	13	XP_006654750	PREDICTED: guanine nucleotide-binding protein subunit beta-like	Oryza brachyantha	36.26	5.89		N3
42	Master 4-7	BCC	7	EMS48588	Vicilin-like antimicrobial peptides 2-2	Triticum urartu	79.9	5.96	5	N2
45	Master 4-7	BCC	12	XP_004969582	PREDICTED: guanine nucleotide-binding protein subunit beta-like	Setaria italica	36.26	6.35	3	N3
50	Master 4-7	BCC	3	EMS48588	Vicilin-like antimicrobial peptides 2-2	Triticum urartu	79.9	5.96	5	N2
51	Master 4-7	BCC	3	EMS48588	Vicilin-like antimicrobial peptides 2-2	Triticum urartu	79.9	5.96	6	N2
55	Master 4-7	BCC	2	P32032	Alpha-2-purothionin	Triticum aestivum	14.5478	5.24951	2
78	Master 4-7	BCC	3	EMS48588	Vicilin-like antimicrobial peptides 2-2	Triticum urartu	75.1	5.79	5	N2
82	Master 4-7	BCC	9	EMS51011	Guanine nucleotide-binding protein subunit beta-like protein A	Triticum urartu	27.15	6.29	5	N2
83	Master 4-7	BCC	7	EMS51011	Guanine nucleotide-binding protein subunit beta-like protein A	Triticum urartu	27.15	6.29		N2
85	Master 4-7	BCC	9	EMS51011	Guanine nucleotide-binding protein subunit beta-like protein A	Triticum urartu	27.15	6.29	3	N2
98	Master 4-7	BCC	6	EMS51011	Guanine nucleotide-binding protein subunit beta-like protein A	Triticum urartu	27.15	6.29	5	N2
107	Master 4-7	BCC	4	EMS48588	Vicilin-like antimicrobial peptides 2-2	Triticum urartu	75.1	5.79	5	N2
108	Master 4-7	BCC	2	EMS48588	Vicilin-like antimicrobial peptides 2-2	Triticum urartu	75.1	5.79	5	N2
109	Master 4-7	BCC	9	XP_003567944	PREDICTED: guanine nucleotide-binding protein subunit beta-like	Brachypodium distachyon	36.1	6.05		N3
175	Gel 4-7 150°Cj	BCC	4	Q07810	rRNA N-glycosidase	Triticum aestivum	29,6	9,70	6
41	Master 6-11	BCC	7	Q07810	rRNA N-glycosidase	Triticum aestivum	29.6	9.7	6
42	Master 6-11	BCC	6	Q07810	rRNA N-glycosidase	Triticum aestivum	29.6	9.7	6
104	Gel 6-11 600°Cj	BCC	3	EMS48588	Vicilin-like antimicrobial peptides 2-2	Triticum urartu	75.1	5.79	5	N2
162	Gel 6-11 600°Cj	AgNO3	2	EMS48588	Vicilin-like antimicrobial peptides 2-2	Triticum urartu	79.9	5.96	6	N2
166	Gel 6-11 750°Cj	AgNO3	2	EMS48588	Vicilin-like antimicrobial peptides 2-2	Triticum urartu	79.9	5.96		N2
167	Gel 6-11 750°Cj	AgNO3	2	EMS48588	Vicilin-like antimicrobial peptides 2-2	Triticum urartu	79.9	5.96	6	N2
168	Gel 6-11 750°Cj	AgNO3	2	EMS66387	Vicilin-like antimicrobial peptides 2-2	Triticum urartu	79.9	5.96	6	N2
Environmental adaptation
47	Master 4-7	BCC	3	XP_003578961	PREDICTED: probable calcium-binding protein CML49-like isoform 1	Brachypodium distachyon	33.77	5.75	5	N3
81	Master 4-7	BCC	7	EMS58563	putative calcium-binding protein CML49	Triticum urartu	35.3	6.37		N2
Hydrogen ion transport
117	Gel 4-7 50°Cj	BCC	24	Q1W681	Vacuolar proton-ATPase subunit A	Triticum aestivum	68.4115	5.37646	6	N2
118	Gel 4-7 50°Cj	BCC	7	Q1W681	Vacuolar proton-ATPase subunit A	Triticum aestivum	68.4115	5.37646	6	N2
122	Gel 4-7 50°Cj	BCC	18	Q1W681	Vacuolar proton-ATPase subunit A	Triticum aestivum	68.4115	5.37646	6	N2
123	Gel 4-7 50°Cj	BCC	21	Q1W681	Vacuolar proton-ATPase subunit A	Triticum aestivum	68.4115	5.37646	6	N2
124	Gel 4-7 50°Cj	BCC	21	B2BAL3	Vacuolar ATPase subunit B1	Triticum aestivum	53.9586	5.24951		N1
125	Gel 4-7 50°Cj	BCC	21	Q41534	ATP synthase subunit beta	Triticum aestivum	59.2119	5.85889	5
126	Gel 4-7 50°Cj	BCC	26	Q41534	ATP synthase subunit beta	Triticum aestivum	59.2119	5.85889
127	Gel 4-7 50°Cj	BCC	17	P20858	ATP synthase subunit beta, chloroplastic	Triticum aestivum	53.8239	5.16064
128	Gel 4-7 50°Cj	BCC	18	EMT20660	V-type proton ATPase subunit B 2	Aegilops tauschii	54.2	5.16		N1
151	Gel 4-7 150°Cj	BCC	14	Q1W682	Vacuolar proton-ATPase subunit A	Triticum aestivum	68.4115	5.37646	6	N2
173	Gel 4-7 150°Cj	BCC	7	Q6IY71	Mitochondrial ATP synthase	Triticum aestivum	27,1	8,12
174	Gel 4-7 150°Cj	BCC	6	Q6IY71	Mitochondrial ATP synthase	Triticum aestivum	27,1	8,12
Nutrient reservoir activity
1	Master 4-7	BCC	9	D1MJA1	High molecular weight glutenin subunit Ax-dp	Triticum polonicum	91.4201	6.25244		N1
2	Master 4-7	BCC	3	C6L669	High molecular weight glutenin subunit 2.8	Triticum aestivum	80.0919	6.52197
3	Master 4-7	BCC	8	D1MJA1	High molecular weight glutenin subunit Ax-dp	Triticum polonicum	91.4201	6.25244		N1
4	Master 4-7	BCC	3	C6L669	High molecular weight glutenin subunit 2.8	Triticum aestivum	80.0919	6.52197
5	Master 4-7	BCC	4	C6L669	High molecular weight glutenin subunit 2.8	Triticum aestivum	80.0919	6.52197
6	Master 4-7	BCC	6	D1MJA1	High molecular weight glutenin subunit Ax-dp	Triticum polonicum	91.4201	6.25244		N1
11	Master 4-7	BCC	4	D1MJA1	High molecular weight glutenin subunit Ax-dp	Triticum polonicum	91.4201	6.25244		N1
12	Master 4-7	BCC	5	D1MJA1	High molecular weight glutenin subunit Ax-dp	Triticum polonicum	91.4201	6.25244		N1
14	Master 4-7	BCC	4	D1MJA1	High molecular weight glutenin subunit Ax-dp	Triticum polonicum	91.4201	6.25244		N1
19	Master 4-7	BCC	2	B7U6L4	Globulin 3	Triticum aestivum	66.3096	7.88428	1	N2
20	Master 4-7	BCC	8	B7U6L4	Globulin 3	Triticum aestivum	66.3096	7.88428		N2
21	Master 4-7	BCC	10	B7U6L4	Globulin 3	Triticum aestivum	66.3096	7.88428		N2
22	Master 4-7	BCC	9	B7U6L4	Globulin 3	Triticum aestivum	66.3096	7.88428		N2
23	Master 4-7	BCC	9	B7U6L4	Globulin 3	Triticum aestivum	66.3096	7.88428		N2
25	Master 4-7	BCC	8	B7U6L4	Globulin 3	Triticum aestivum	66.3096	7.88428		N2
26	Master 4-7	BCC	2	Q08837	Triticin	Triticum aestivum	64.8416	6.85889		N1
28	Master 4-7	BCC	8	B2CGM5	Triticin	Triticum aestivum	64.8416	6.85889		N1
29	Master 4-7	BCC	7	B2CGM5	Triticin	Triticum aestivum	64.8416	6.85889		N1
30	Master 4-7	BCC	11	B2CGM5	Triticin	Triticum aestivum	64.8416	6.85889		N1
31	Master 4-7	BCC	11	B2CGM5	Triticin	Triticum aestivum	64.8416	6.85889	5	N1
32	Master 4-7	BCC	8	B2CGM5	Triticin	Triticum aestivum	64.8416	6.85889		N1
33	Master 4-7	BCC	8	B2CGM5	Triticin	Triticum aestivum	64.8416	6.85889		N1
34	Master 4-7	BCC	7	Q08837	Triticin	Triticum aestivum	64.8416	6.85889		N1
37	Master 4-7	BCC	3	Q08837	Triticin	Triticum aestivum	64.8416	6.85889	6	N1
46	Master 4-7	BCC	7	B7U6L4	Globulin 3	Triticum aestivum	66.3096	7.88428		N2
60	Master 4-7	BCC	7	B2CGM5	Triticin	Triticum aestivum	64.8416	6.85889		N1
61	Master 4-7	BCC	6	B2CGM5	Triticin	Triticum aestivum	64.8416	6.85889		N1
65	Master 4-7	BCC	4	B7U6L4	Globulin 3	Triticum aestivum	66.3096	7.88428	5	N2
66	Master 4-7	BCC	2	B7U6L4	Globulin 3	Triticum aestivum	66.3096	7.88428	5	N2
67	Master 4-7	BCC	7	B7U6L4	Globulin 3	Triticum aestivum	66.3096	7.88428	5	N2
68	Master 4-7	BCC	3	B7U6L4	Globulin 3	Triticum aestivum	66.3096	7.88428	5	N2
70	Master 4-7	BCC	2	B7U6L5	Globulin 3B	Triticum aestivum	56.8968	7.76709	5	N2
71	Master 4-7	BCC	3	B7U6L4	Globulin 3	Triticum aestivum	66.3096	7.88428	5	N2
72	Master 4-7	BCC	3	B7U6L4	Globulin 3	Triticum aestivum	66.3096	7.88428	5	N2
73	Master 4-7	BCC	4	B7U6L5	Globulin 3B	Triticum aestivum	56.8968	7.76709	5	N2
74	Master 4-7	BCC	3	B7U6L4	Globulin 3	Triticum aestivum	66.3096	7.88428	5	N2
75	Master 4-7	BCC	7	B7U6L5	Globulin 3B	Triticum aestivum	56.8968	7.76709	5	N2
76	Master 4-7	BCC	7	B7U6L4	Globulin 3	Triticum aestivum	66.3096	7.88428		N2
89	Master 4-7	BCC	9	B7U6L4	Globulin 3	Triticum aestivum	66.3096	7.88428	2	N2
94	Master 4-7	BCC	2	Q08837	Triticin	Triticum aestivum	64.8416	6.85889	2	N1
97	Master 4-7	BCC	5	B7U6L4	Globulin 3	Triticum aestivum	66.3096	7.88428		N2
99	Master 4-7	BCC	6	B7U6L4	Globulin 3	Triticum aestivum	66.3096	7.88428		N2
100	Master 4-7	BCC	5	B7U6L4	Globulin 3	Triticum aestivum	66.3096	7.88428		N2
101	Master 4-7	BCC	4	B7U6L4	Globulin 3	Triticum aestivum	66.3096	7.88428	6	N2
105	Master 4-7	BCC	7	B2CGM5	Triticin	Triticum aestivum	64.8416	6.85889		N1
106	Master 4-7	BCC	10	B2CGM5	Triticin	Triticum aestivum	64.8416	6.85889		N1
139	Gel 4-7 150°Cj	BCC	5	D1MJA1	High molecular weight glutenin subunit Ax-dp	Triticum polonicum	91.4201	6.25244		N1
146	Gel 4-7 150°Cj	BCC	4	Q7M1M7	High-molecular-weight glutenin	Triticum polonicum	91.4201	6.25244
161	Gel 4-7 150°Cj	BCC	8	Q08837	Triticin	Triticum aestivum	64.8416	6.85889	2	N1
229	Gel 4-7 750°Cj	AgNO3	5	B7U6L4	Globulin 3	Triticum aestivum	66.3096	7.88428	5	N2
1	Master 6-11	BCC	5 ?	B7U6L4	Globulin 3	Triticum aestivum	66.3096	7.88428		N2
2	Master 6-11	BCC	8 ?	B7U6L4	Globulin 3	Triticum aestivum	66.3096	7.88428		N2
3	Master 6-11	BCC	7	B7U6L4	Globulin 3	Triticum aestivum	66.3096	7.88428		N2
4	Master 6-11	BCC	7	B7U6L4	Globulin 3	Triticum aestivum	66.3096	7.88428		N2
5	Master 6-11	BCC	9	B7U6L4	Globulin 3	Triticum aestivum	66.3096	7.88428		N2
6	Master 6-11	BCC	6	B7U6L4	Globulin 3	Triticum aestivum	66.3096	7.88428		N2
7	Master 6-11	BCC	8	B7U6L4	Globulin 3	Triticum aestivum	66.3096	7.88428		N2
8	Master 6-11	BCC	5	B7U6L4	Globulin 3	Triticum aestivum	66.3096	7.88428		N2
9	Master 6-11	BCC	6	B7U6L4	Globulin 3	Triticum aestivum	66.3096	7.88428		N2
10	Master 6-11	BCC	6	B2CGM5	Triticin	Triticum aestivum	64.8	6.86	5	N1
11	Master 6-11	BCC	7	B2CGM5	Triticin	Triticum aestivum	64.8	6.86	5	N1
12	Master 6-11	BCC	3	B7U6L4	Globulin 3	Triticum aestivum	66.3096	7.88428		N2
13	Master 6-11	BCC	2	B7U6L4	Globulin 3	Triticum aestivum	66.3096	7.88428	5	N2
14	Master 6-11	BCC	3	B7U6L4	Globulin 3	Triticum aestivum	66.3096	7.88428	5	N2
15	Master 6-11	BCC	2	B7U6L4	Globulin 3	Triticum aestivum	66.3096	7.88428	5	N2
16	Master 6-11	BCC	4	B7U6L4	Globulin 3	Triticum aestivum	66.3096	7.88428	5	N2
17	Master 6-11	BCC	5	B7U6L4	Globulin 3	Triticum aestivum	66.3096	7.88428	5	N2
18	Master 6-11	BCC	5	B7U6L4	Globulin 3	Triticum aestivum	66.3096	7.88428	5	N2
19	Master 6-11	BCC	4	B7U6L4	Globulin 3	Triticum aestivum	66.3096	7.88428	5	N2
20	Master 6-11	BCC	8	B7U6L4	Globulin 3	Triticum aestivum	66.3096	7.88428	5	N2
22	Master 6-11	BCC	10	B7U6L4	Globulin 3	Triticum aestivum	66.3096	7.88428	5	N2
23	Master 6-11	BCC	4	B7U6L4	Globulin 3	Triticum aestivum	66.3096	7.88428	5	N2
24	Master 6-11	BCC	8	B7U6L4	Globulin 3	Triticum aestivum	66.3096	7.88428	5	N2
25	Master 6-11	BCC	9	B7U6L4	Globulin 3	Triticum aestivum	66.3096	7.88428	5	N2
26	Master 6-11	BCC	11	B7U6L4	Globulin 3	Triticum aestivum	66.3096	7.88428	5	N2
27	Master 6-11	BCC	9	B7U6L4	Globulin 3	Triticum aestivum	66.3096	7.88428	5	N2
31	Master 6-11	BCC	4	B7U6L4	Globulin 3	Triticum aestivum	66.3096	7.88428	5	N2
32	Master 6-11	BCC	5	B7U6L4	Globulin 3	Triticum aestivum	66.3096	7.88428	5	N2
33	Master 6-11	BCC	9	B7U6L4	Globulin 3	Triticum aestivum	66.3096	7.88428	5	N2
34	Master 6-11	BCC	4	B7U6L4	Globulin 3	Triticum aestivum	66.3096	7.88428	5	N2
35	Master 6-11	BCC	6	B7U6L4	Globulin 3	Triticum aestivum	66.3096	7.88428	5	N2
36	Master 6-11	BCC	7	B7U6L4	Globulin 3	Triticum aestivum	66.3096	7.88428	5	N2
37	Master 6-11	BCC	9	B7U6L4	Globulin 3	Triticum aestivum	66.3096	7.88428	5	N2
38	Master 6-11	BCC	6	B7U6L4	Globulin 3	Triticum aestivum	66.3096	7.88428	5	N2
39	Master 6-11	BCC	7	B7U6L4	Globulin 3	Triticum aestivum	66.3096	7.88428	5	N2
40	Master 6-11	BCC	9	B7U6L4	Globulin 3	Triticum aestivum	66.3096	7.88428	5	N2
74	Gel 6-11 250°Cj	BCC	4	B7U6L4	Globulin 3	Triticum aestivum	66.3096	7.88428	5	N2
75	Gel 6-11 250°Cj	BCC	4	B7U6L4	Globulin 3	Triticum aestivum	66.3096	7.88428	5	N2
76	Gel 6-11 250°Cj	BCC	6	B7U6L4	Globulin 3	Triticum aestivum	66.3096	7.88428	5	N2
77	Gel 6-11 350°Cj	BCC	6	B2CGM5	Triticin	Triticum aestivum	64.8416	6.85889		N1
78	Gel 6-11 350°Cj	BCC	7	B2CGM5	Triticin	Triticum aestivum	64.8416	6.85889	5	N1
79	Gel 6-11 350°Cj	BCC	5	Q6PMI8	HMW glutenin subunit Dty10	Aegilops tauschii	27.0402	7.98682
80	Gel 6-11 350°Cj	BCC	5	B7U6L4	Globulin 3	Triticum aestivum	66.3096	7.88428	5	N2
83	Gel 6-11 600°Cj	BCC	6	B7U6L4	Globulin 3	Triticum aestivum	66.3096	7.88428	5	N2
84	Gel 6-11 600°Cj	BCC	10	B7U6L4	Globulin 3	Triticum aestivum	66.3096	7.88428	5	N2
85	Gel 6-11 600°Cj	BCC	12	B7U6L4	Globulin 3	Triticum aestivum	66.3096	7.88428	5	N2
86	Gel 6-11 600°Cj	BCC	10	B7U6L4	Globulin 3	Triticum aestivum	66.3096	7.88428	5	N2
87	Gel 6-11 600°Cj	BCC	12	B7U6L4	Globulin 3	Triticum aestivum	66.3096	7.88428	5	N2
88	Gel 6-11 600°Cj	BCC	10	B7U6L4	Globulin 3	Triticum aestivum	66.3096	7.88428	5	N2
89	Gel 6-11 600°Cj	BCC	7	B7U6L4	Globulin 3	Triticum aestivum	66.3096	7.88428	5	N2
90	Gel 6-11 600°Cj	BCC	10	B7U6L4	Globulin 3	Triticum aestivum	66.3096	7.88428	5	N2
96	Gel 6-11 600°Cj	BCC	3	B2CGM5	Triticin	Triticum aestivum	64.8416	6.85889	6	N1
98	Gel 6-11 600°Cj	BCC	4	B7U6L4	Globulin 3	Triticum aestivum	66.3096	7.88428		N2
103	Gel 6-11 600°Cj	BCC	5	B7U6L4	Globulin 3	Triticum aestivum	66.3096	7.88428	5	N2
107	Gel 6-11 600°Cj	BCC	11	B7U6L4	Globulin 3	Triticum aestivum	66.3096	7.88428	5	N2
108	Gel 6-11 600°Cj	BCC	6	B7U6L4	Globulin 3	Triticum aestivum	66.3096	7.88428	5	N2
116	Gel 6-11 750°Cj	BCC	5	B7U6L4	Globulin 3	Triticum aestivum	66.3096	7.88428	5	N2
117	Gel 6-11 750°Cj	BCC	12	B7U6L4	Globulin 3	Triticum aestivum	66.3096	7.88428	5	N2
118	Gel 6-11 750°Cj	BCC	8	B7U6L4	Globulin 3	Triticum aestivum	66.3096	7.88428	5	N2
119	Gel 6-11 750°Cj	BCC	6	B7U6L4	Globulin 3	Triticum aestivum	66.3096	7.88428	5	N2
120	Gel 6-11 750°Cj	BCC	5	B7U6L5	Globulin 3B	Triticum aestivum	56.8968	7.76709		N2
134	Gel 6-11 150°Cj	AgNO3	2	B2CGM5	Triticin	Triticum aestivum	64.8416	6.85889		N1
135	Gel 6-11 150°Cj	AgNO3	2	Q0Q5D8	High-molecular-weight glutenin By8	Triticum aestivum	77.2686	8.42627
137	Gel 6-11 150°Cj	AgNO3	2	Q0Q5D8	High-molecular-weight glutenin By8	Triticum aestivum	77.2686	8.42627	1
138	Gel 6-11 250°Cj	AgNO3	4	B7U6L4	Globulin 3	Triticum aestivum	66.3096	7.88428	5	N2
139	Gel 6-11 250°Cj	AgNO3	5	B7U6L4	Globulin 3	Triticum aestivum	66.3096	7.88428	5	N2
147	Gel 6-11 350°Cj	AgNO3	2	B2CGM5	Triticin	Triticum aestivum	64.8416	6.85889	4	N1
148	Gel 6-11 450°Cj	AgNO3	4	B7U6L4	Globulin 3	Triticum aestivum	66.3096	7.88428	5	N2
157	Gel 6-11 600°Cj	AgNO3	2	B7U6L4	Globulin 3	Triticum aestivum	66.3096	7.88428	5	N2
158	Gel 6-11 600°Cj	AgNO3	5	Q08837	Triticin	Triticum aestivum	64.8416	6.85889	5	N1
159	Gel 6-11 600°Cj	AgNO3	6	B7U6L4	Globulin 3	Triticum aestivum	66.3096	7.88428		N2
160	Gel 6-11 600°Cj	AgNO3	6	Q08837	Triticin	Triticum aestivum	64.8416	6.85889	2	N1
161	Gel 6-11 600°Cj	AgNO3	3	Q08837	Triticin	Triticum aestivum	64.8416	6.85889		N1
163	Gel 6-11 750°Cj	AgNO3	4	B7U6L4	Globulin 3	Triticum aestivum	66.3096	7.88428	5	N2
164	Gel 6-11 750°Cj	AgNO3	5	B7U6L4	Globulin 3	Triticum aestivum	66.3096	7.88428	6	N2
165	Gel 6-11 750°Cj	AgNO3	6	B7U6L4	Globulin 3	Triticum aestivum	66.3096	7.88428	5	N2
170	Gel 6-11 750°Cj	AgNO3	3	B7U6L4	Globulin 3	Triticum aestivum	66.3096	7.88428		N2
172	Gel 6-11 750°Cj	AgNO3	2	B7U6L4	Globulin 3	Triticum aestivum	66.3096	7.88428	6	N2
173	Gel 6-11 750°Cj	AgNO3	2	B7U6L4	Globulin 3	Triticum aestivum	66.3096	7.88428		N2
174	Gel 6-11 750°Cj	AgNO3	3	B7U6L4	Globulin 3	Triticum aestivum	66.3096	7.88428	6	N2
Miscellaneous
79	Master 4-7	BCC	3	AT1G04820_1	tubulin alpha-4 chain	Arabidopsis thaliana	49.5093	5.05908	5	N3
172	Gel 4-7 150°Cj	BCC	4	B1NC18	Ferritin	Triticum aestivum	27,9	5,99
183	Gel 4-7 250°Cj	AgNO3	4	C0JAC9	U5 small nuclear ribonucleoprotein component	Oryza sativa	110.011	5.40186		N4
184	Gel 4-7 250°Cj	AgNO3	7	C0JAC9	U5 small nuclear ribonucleoprotein component	Oryza sativa	110.011	5.40186		N4
206	Gel 4-7 250°Cj	AgNO3	3	C0JAC9	U5 small nuclear ribonucleoprotein component	Oryza sativa	110.011	5.40186		N4
220	Gel 4-7 450°Cj	AgNO3	5	Q8W2G8	Mutant granule bound starch synthase I	Triticum aestivum	58.8959	5.8335	5
228	Gel 4-7 750°Cj	AgNO3	12	B9A8E2	Protein disulfide isomerase	Triticum aestivum	56.6359	5.07178	5	N1
29	Master 6-11	BCC	2	Q9M4V4	Cytosolic glyceraldehyde-3-phosphate dehydrogenase GAPDH	Triticum aestivum	25.3	7.88
128	Gel 6-11 150°Cj	AgNO3	3	Q7XZE9	Malate dehydrogenase	Triticum aestivum	25.6734	7.63525	1	N1
129	Gel 6-11 150°Cj	AgNO3	3	Q7XZE9	Malate dehydrogenase	Triticum aestivum	25.6734	7.63525		N1
130	Gel 6-11 150°Cj	AgNO3	2	B4G024	Malate dehydrogenase	Zea mays	36.4762	8.104	2	N1
87	Master 4-7	BCC	10	BAC83805	putative r40c2 protein	Oryza sativa Japonica Group	36.2	5.97	2	N1
154	Gel 6-11 450°Cj	AgNO3	3	Q9ZSW0	Tetra-ubiquitin	Saccharum officinarum	34.242	6.59521		N2
Uncharacterized
132	Gel 4-7 50°Cj	BCC	7	BAK02953	predicted protein	ordeum vulgare subsp. vulgare	55.5	4.71		N1
133	Gel 4-7 50°Cj	BCC	8	BAK02953	predicted protein	ordeum vulgare subsp. vulgare	55.5	4.71		N1
134	Gel 4-7 50°Cj	BCC	8	BAK02953	predicted protein	ordeum vulgare subsp. vulgare	55.5	4.71	1	N1
93	Gel 6-11 600°Cj	BCC	3	EMT23115	hypothetical protein F775_27662	Aegilops tauschii	39	6.62		N2
126	Gel 6-11 150°Cj	AgNO3	6	EMT23115	hypothetical protein F775_27662	Aegilops tauschii	39	6.62	2	N2
127	Gel 6-11 150°Cj	AgNO3	7	EMT23115	hypothetical protein F775_27662	Aegilops tauschii	39	6.62		N2
10	Master 4-7	BCC	6	MLOC_56768_1	High Confidence barley gene annotations derived from the Morex 50x WGS sequence from MIPS - ID modified	Hordeum vulgare	83.3148	5.13525
53	Master 4-7	BCC	3	EMT33818	hypothetical protein F775_20016	Aegilops tauschii	18.82	5.78	5	N3
88	Master 4-7	BCC	4	Os06t0701100-03	Oryza sativa from IRGSP Japan Similar to cDNA clone:001-114-H08, full insert sequence.	Oryza sativa	45.6374	5.66846	2
90	Master 4-7	BCC	2	AK248838_1	High Confidence barley gene annotations derived from the Morex 50x WGS sequence from MIPS - ID modified	Hordeum vulgare	48.7784	8.6167
165	Gel 4-7 150°Cj	BCC	5	BAK05698	predicted protein	Hordeum vulgare	41	8.51	6	N1
167	Gel 4-7 150°Cj	BCC	4	BAK05698	predicted protein	Hordeum vulgare	41	8.51	1	N1
171	Gel 4-7 150°Cj	BCC	3	F2DTF0	Predicted protein	Hordeum vulgare	47.1994	6.12549		N2
182	Gel 4-7 150°Cj	AgNO3	3	EMT23115	hypothetical protein F775_27662	Aegilops tauschii	39	6.62		N2
190	Gel 4-7 250°Cj	AgNO3	2	F2DFX0	Predicted protein	Hordeum vulgare	39.0259	5.78271	2	N4
197	Gel 4-7 250°Cj	AgNO3	3	F2DFX0	Predicted protein	Hordeum vulgare	39.0259	5.78271	3	N4
198	Gel 4-7 250°Cj	AgNO3	4	B8AVX6	Putative uncharacterized protein	Oryza sativa	40.2316	6.12549	3	N4
200	Gel 4-7 250°Cj	AgNO3	5	F2DBD4	Predicted protein	Hordeum vulgare	34.5281	5.50342		N2
208	Gel 4-7 250°Cj	AgNO3	2	F2DFX0	Predicted protein	Hordeum vulgare	39.0259	5.78271		N4
209	Gel 4-7 250°Cj	AgNO3	3	F2DBD4	Predicted protein	Hordeum vulgare	34.5281	5.50342	2	N2
215	Gel 4-7 250°Cj	AgNO3	3	F2DBD4	Predicted protein	Hordeum vulgare	34.5281	5.50342		N2
219	Gel 4-7 450°Cj	AgNO3	3	I1I9Y4	Uncharacterized protein	Brachypodium distachyon	93.9687	6.3667		N4
221	Gel 4-7 450°Cj	AgNO3	3	F2DBD4	Predicted protein	Hordeum vulgare	34.5281	5.50342	4	N2
222	Gel 4-7 450°Cj	AgNO3	3		Predicted protein	Hordeum vulgare	34.5281	5.50342
224	Gel 4-7 750°Cj	AgNO3	3	F2EG51	Predicted protein	Hordeum vulgare	40.8934	5.2749	6	N4
225	Gel 4-7 750°Cj	AgNO3	3	F2EG51	Predicted protein	Hordeum vulgare	40.8934	5.2749	5	N4
28	Master 6-11	BCC	3	F2D4A4	Predicted protein	Hordeum vulgare	44.1496	10.5796	4	N2
91	Gel 6-11 600°Cj	BCC	5	F2CRB4	Predicted protein	Hordeum vulgare	36.1603	6.96143	1	N3
101	Gel 6-11 600°Cj	BCC	4	F2E598	Predicted protein	Hordeum vulgare	17.0739	9.89111		N3
123	Gel 6-11 150°Cj	AgNO3	4	I1GRD4	Uncharacterized protein	Brachypodium distachyon	48.5796	8.66064	5	N2
124	Gel 6-11 150°Cj	AgNO3	3	I1GRD4	Uncharacterized protein	Brachypodium distachyon	48.5796	8.66064		N2
125	Gel 6-11 150°Cj	AgNO3	4	I1GRD4	Uncharacterized protein	Brachypodium distachyon	48.5796	8.66064	6	N2
146	Gel 6-11 250°Cj	AgNO3	3	F2EC14	Predicted protein	Hordeum vulgare	14.4856	9.5542	3	N1
Protein spots whithout identification
15	Master 4-7	BCC
16	Master 4-7	BCC
18	Master 4-7	BCC
27	Master 4-7	BCC
49	Master 4-7	BCC							5
56	Master 4-7	BCC							1
80	Master 4-7	BCC
119	Gel 4-7 50°Cj	BCC
145	Gel 4-7 150°Cj	BCC
147	Gel 4-7 150°Cj	BCC
148	Gel 4-7 150°Cj	BCC
176	Gel 4-7 150°Cj	BCC
177	Gel 4-7 150°Cj	BCC
178	Gel 4-7 150°Cj	AgNO3							2
179	Gel 4-7 150°Cj	AgNO3
185	Gel 4-7 250°Cj	AgNO3							3
189	Gel 4-7 250°Cj	AgNO3
199	Gel 4-7 250°Cj	AgNO3							5
205	Gel 4-7 250°Cj	AgNO3
207	Gel 4-7 250°Cj	AgNO3
211	Gel 4-7 250°Cj	AgNO3
217	Gel 4-7 250°Cj	AgNO3							2
218	Gel 4-7 450°Cj	AgNO3
223	Gel 4-7 450°Cj	AgNO3							4
21	Master 6-11	BCC							5
30	Master 6-11	BCC							6
51	Master 6-11	BCC							3
69	Gel 6-11 150°Cj	BCC							3
92	Gel 6-11 600°Cj	BCC							1
94	Gel 6-11 600°Cj	BCC
97	Gel 6-11 600°Cj	BCC
113	Gel 6-11 350°Cj	BCC
114	Gel 6-11 350°Cj	BCC							3
131	Gel 6-11 150°Cj	AgNO3							1
132	Gel 6-11 150°Cj	AgNO3							4
136	Gel 6-11 150°Cj	AgNO3							2
140	Gel 6-11 250°Cj	AgNO3							3
141	Gel 6-11 250°Cj	AgNO3							3
143	Gel 6-11 250°Cj	AgNO3							2
145	Gel 6-11 250°Cj	AgNO3							2
149	Gel 6-11 450°Cj	AgNO3							3
152	Gel 6-11 450°Cj	AgNO3							3
169	Gel 6-11 750°Cj	AgNO3							2
171	Gel 6-11 750°Cj	AgNO3
