# Supplementary material for: Changes in the nuclear proteome of developing wheat (Triticum aestivum L.) grain
Source: Front Plant Sci. 2015 Oct 28;6:905. doi: 10.3389/fpls.2015.00905 (PMC4623401; doi:10.3389/fpls.2015.00905)
Supplement: Supplementary file 5 [file Table2.XLSX]

## Sheet: List Spots
ID074
N° spot PF Theix	N° spot gel 2D (150 prot)		N° spot PF Theix	N° spot gel 2D (150 prot)
1994	S-1		2069	S-76
1995	S-2		2070	S-77
1996	S-3		2071	S-78
1997	S-4		2072	S-79
1998	S-5		2073*	S-80
1999	S-6		2074	S-81
2000	S-7		2075	S-82
2001	S-8		2076	S-83
2002	S-9		2077	S-84
2003	S-10		2078	S-85
2004	S-11		2079	S-86
2005	S-12		2080	S-87
2006	S-13		2081	S-88
2007	S-14		2082	S-89
2008*	S-15		2083	S-90
2009*	S-16		2084	S-91
2010*	S-17		2085	S-92
2011*	S-18		2086	S-93
2012	S-19		2087	S-94
2013	S-20		2088	S-95
2014	S-21		2089	S-96
2015	S-22		2090	S-97
2016	S-23		2091	S-98
2017	S-24		2092	S-99
2018	S-25		2093	S-100
2019	S-26		2094	S-101
2020*	S-27		2095	S-102
2021	S-28		2096	S-103
2022	S-29		2097	S-104
2023	S-30		2098	S-105
2024	S-31		2099	S-106
2025	S-32		2100	S-107
2026	S-33		2101	S-108
2027	S-34		2102	S-109
2028	S-35		2103	S-110
2029	S-36		2104	S-111
2030	S-37		2105	S-112
2031	S-38		2106	S-113
2032	S-39		2107	S-114
2033	S-40		2108	S-115
2034	S-41		2109	S-116
2035	S-42		2110	S-117
2036	S-43		2111	S-118
2037	S-44		2112*	S-119
2038	S-45		2113	S-120
2039	S-46		2114	S-121
2040	S-47		2115	S-122
2041	S-48		2116	S-123
2042*	S-49		2117	S-124
2043	S-50		2118	S-125
2044	S-51		2119	S-126
2045	S-52		2120	S-127
2046	S-53		2121	S-128
2047	S-54		2122	S-129
2048	S-55		2123	S-130
2049*	S-56		2124	S-131
2050	S-57		2125	S-132
2051	S-58		2126	S-133
2052	S-59		2127	S-134
2053	S-60		2128	S-135
2054	S-61		2129	S-136
2055	S-62		2130	S-137
2056	S-63		2131	S-138
2057	S-64		2132	S-139
2058	S-65		2133	S-140
2059	S-66		2134	S-141
2060	S-67		2135	S-142
2061	S-68		2136	S-143
2062	S-69		2137	S-144
2063	S-70		2138*	S-145
2064	S-71		2139	S-146
2065	S-72		2140*	S-147
2066	S-73		2141*	S-148
2067	S-74		2142	S-149
2068	S-75		2143	S-150
	* : No identification

## Sheet: Protein spots
Spot number	Accession	Description	Score	Coverage	# Proteins	# Unique Peptides	# Peptides	# PSMs	# AAs	MW [kDa]	calc. pI
4-7 pH range
1	D1MJA1	D1MJA1_9POAL TrEMBL databank High molecular weight glutenin subunit Ax-dp	664.543	24.64	2	9	9	20	836	91.4201	6.25244
		A2	Sequence	# PSMs	# Proteins	# Protein Groups	Protein Group Accessions	Modifications	ΔCn	IonScore	Exp Value	Charge		ΔM [ppm]	RT [min]	# Missed Cleavages
		High	YYPTSPQQPGQEQQPR	4	2	1	D1MJA1		0	75.46	3.428e-05	2		467.443	11.252	0
		High	DVSPEcQPVGGGPVAR	3	2	1	D1MJA1	C6(Carbamidomethyl)	0	67.69	0.000206957	2		462.711	11.9879	0
		High	QLQQPEQGQQGQQPEQGQQGQQQR	4	2	1	D1MJA1		0	63.24	0.000468148	3		51.4131	8.77449	0
		High	GQQGQQSGQGQQLGQGQQGQQPGQK	2	2	1	D1MJA1		0	61.01	0.000828719	3		581.394	8.06321	0
		High	QPGYYSTSPQQLGQGQPR	2	2	1	D1MJA1		0	59.07	0.00148197	2		-87.2487	14.0763	0
		High	QYEQQVVVPPK	2	2	1	D1MJA1		0	53.3	0.0058799	2		-636.724	14.6422	0
		High	YYPTSSQQPGQLQQLAQGQQGQQPER	1	2	1	D1MJA1		0	46.77	0.0203278	3		110.875	16.8912	0
		High	GGSFYPGETTPPQQLQQSILWGIPALLR	1	2	1	D1MJA1		0	44.21	0.0352744	3		-183.552	29.7148	0
		Medium	QVVDQQLR	1	2	1	D1MJA1		0	43.35	0.0572127	2		370.297	9.84742	0
2	C6L669	C6L669_WHEAT TrEMBL databank High molecular weight glutenin subunit 2.8	66.1786	33.05	20	2	3	3	118	13.2148	5.13525
		A2	Sequence	# PSMs	# Proteins	# Protein Groups	Protein Group Accessions	Modifications	ΔCn	IonScore	Exp Value	Charge		ΔM [ppm]	RT [min]	# Missed Cleavages
		High	IFWGIPALLK	1	20	1	C6L669		0	53.22	0.00609903	2		111.849	26.8043	0
		High	GGSFYPGETTPPQQLQQR	1	20	1	C6L669		0	47.24	0.0225851	2		460.568	15.4782	0
		Low	AcQQVmDQQLR	1	20	1	C6L669	C2(Carbamidomethyl); M6(Oxidation)	0	44.28	0.0475222	2		414.171	9.48048	0
3	D1MJA1	D1MJA1_9POAL TrEMBL databank High molecular weight glutenin subunit Ax-dp	378.802	19.74	2	8	8	13	836	91.4201	6.25244
		A2	Sequence	# PSMs	# Proteins	# Protein Groups	Protein Group Accessions	Modifications	ΔCn	IonScore	Exp Value	Charge		ΔM [ppm]	RT [min]	# Missed Cleavages
		High	QPGYYSTSPQQLGQGQPR	2	2	1	D1MJA1		0	83	5.99896e-06	2		-110.908	13.4537	0
		High	YYPTSPQQPGQEQQPR	2	2	1	D1MJA1		0	71.66	8.12154e-05	2		26.67	11.248	0
		High	DVSPEcQPVGGGPVAR	2	2	1	D1MJA1	C6(Carbamidomethyl)	0	67.66	0.000207852	2		414.745	11.9548	0
		High	AQQLAAQLPAMcR	2	2	1	D1MJA1	C12(Carbamidomethyl)	0	62.11	0.000780567	2		-29.3717	16.2784	0
		High	QVVDQQLR	1	2	1	D1MJA1		0	60.62	0.0011818	2		559.814	9.86697	0
		High	QLQQPEQGQQGQQPEQGQQGQQQR	1	2	1	D1MJA1		0	59.45	0.00112531	3		234.248	8.68487	0
		High	QYEQQVVVPPK	2	2	1	D1MJA1		0	56.63	0.0027791	2		-101.327	12.3302	0
		High	GQQGQQSGQGQQLGQGQQGQQPGQK	1	2	1	D1MJA1		0	54.52	0.00371037	3		516.081	8.19541	0
4	C6L669	C6L669_WHEAT TrEMBL databank High molecular weight glutenin subunit 2.8	164.639	33.05	20	3	3	7	118	13.2148	5.13525
		A2	Sequence	# PSMs	# Proteins	# Protein Groups	Protein Group Accessions	Modifications	ΔCn	IonScore	Exp Value	Charge		ΔM [ppm]	RT [min]	# Missed Cleavages
		High	AcQQVmDQQLR	2	20	1	C6L669	C2(Carbamidomethyl); M6(Oxidation)	0	58.52	0.00175411	2		576.345	9.3171	0
		High	IFWGIPALLK	2	20	1	C6L669		0	53.26	0.00604312	2		98.3552	26.6804	0
		High	AcQQVMDQQLR	1	20	1	C6L669	C2(Carbamidomethyl)	0	53.12	0.00637029	2		682.433	11.8739	0
		High	GGSFYPGETTPPQQLQQR	2	20	1	C6L669		0	50.2	0.0114308	2		389.752	15.8113	0
5	C6L669	C6L669_WHEAT TrEMBL databank High molecular weight glutenin subunit 2.8	394.857	6.91	14	4	4	13	752	80.0919	6.52197
		A2	Sequence	# PSMs	# Proteins	# Protein Groups	Protein Group Accessions	Modifications	ΔCn	IonScore	Exp Value	Charge		ΔM [ppm]	RT [min]	# Missed Cleavages
		High	AcQQVMDQQLR	4	14	1	C6L669	C2(Carbamidomethyl)	0	70.77	0.000109419	2		556.763	11.9476	0
		High	AQQLAAQLPAmcR	4	14	1	C6L669	M11(Oxidation); C12(Carbamidomethyl)	0	65	0.000406479	2		-4.72828	13.0601	0
		High	AcQQVmDQQLR	2	14	1	C6L669	C2(Carbamidomethyl); M6(Oxidation)	0	64.97	0.000404759	2		409.266	9.18818	0
		High	IFWGIPALLK	2	14	1	C6L669		0	58.2	0.00200736	2		1186.17	28.6155	0
		High	GGSFYPGETTPPQQLQQR	1	14	1	C6L669		0	49	0.0151134	2		299.685	15.2988	0
6	D1MJA1	D1MJA1_9POAL TrEMBL databank High molecular weight glutenin subunit Ax-dp	265.195	19.02	2	6	6	8	836	91.4201	6.25244
		A2	Sequence	# PSMs	# Proteins	# Protein Groups	Protein Group Accessions	Modifications	ΔCn	IonScore	Exp Value	Charge		ΔM [ppm]	RT [min]	# Missed Cleavages
		High	GQQGQQSGQGQQLGQGQQGQQPGQK	1	2	1	D1MJA1		0	68.7	0.000141371	3		555.013	8.09282	0
		High	YYPTSPQQPGQEQQPR	2	2	1	D1MJA1		0	60.67	0.00102009	2		11.5391	11.1032	0
		High	DVSPEcQPVGGGPVAR	2	2	1	D1MJA1	C6(Carbamidomethyl)	0	51.14	0.00933455	2		336.067	11.9452	0
		High	QPGYYSTSPQQLGQGQPR	1	2	1	D1MJA1		0	49.98	0.0119655	2		401.992	13.3431	0
		High	YYPTSSQQPGQLQQLAQGQQGQQPER	1	2	1	D1MJA1		0	45.91	0.0248704	3		-74.4984	15.7521	0
		High	QLQQPEQGQQGQQPEQGQQGQQQR	1	2	1	D1MJA1		0	45.12	0.0306272	3		272.954	8.88856	0
		A2	Sequence	# PSMs	# Proteins	# Protein Groups	Protein Group Accessions	Modifications	ΔCn	IonScore	Exp Value	Charge		ΔM [ppm]	RT [min]	# Missed Cleavages
		High	SYELPDGQVITIGNER	2	3	1	AK366404		0	54.56	0.00426811	2		430.951	19.946	0
		High	VAPEEHPVLLTEAPLNPK	1	3	1	AK366404		0	45.29	0.0343544	2		665.237	16.8903	0
7	MLOC_56768_1	High Confidence barley gene annotations derived from the Morex 50x WGS sequence from MIPS - ID modified	666.33	17.89	1	10	10	22	721	83.3148	5.13525
		A2	Sequence	# PSMs	# Proteins	# Protein Groups	Protein Group Accessions	Modifications	ΔCn	IonScore	Exp Value	Charge		ΔM [ppm]	RT [min]	# Missed Cleavages
		High	YLITYSSQEPSNPR	4	1	1	MLOC_56768_1		0	94.72	4.00832e-07	2		68.3128	14.6442	0
		High	mYWQNNGEYLAVQVDR	2	1	1	MLOC_56768_1	M1(Oxidation)	0	94.58	4.06753e-07	2		522.905	18.6958	0
		High	MYWQNNGEYLAVQVDR	2	1	1	MLOC_56768_1		0	76.81	2.43833e-05	2		433.057	19.9334	0
		High	GSADDFTTGGNmGVSGVSWPIFR	3	1	1	MLOC_56768_1	M12(Oxidation)	0	65.2	0.000331998	2		335.127	23.3352	0
		High	QANALFWSPAGR	2	1	1	MLOC_56768_1		0	63.12	0.000660723	2		43.213	19.4889	0
		High	SIYTGFELFR	2	1	1	MLOC_56768_1		0	56.36	0.0030547	2		310.459	22.9579	0
		High	SHIFAVNMFDDFEK	3	1	1	MLOC_56768_1		0	56.32	0.0028726	2		-133.415	22.0797	0
		High	AGTFTEVYWNDAR	1	1	1	MLOC_56768_1		0	52.12	0.00776071	2		656.935	19.8596	0
		High	IYSQIGVIK	1	1	1	MLOC_56768_1		0	48.88	0.0180747	2		-207.108	15.3822	0
		Medium	IIAFAWEPK	1	1	1	MLOC_56768_1		0	46.82	0.028862	2		-330.662	20.8823	0
		Medium	VSLVQIPGK	1	1	1	MLOC_56768_1		0	45.33	0.0305033	2		515.083	15.4718	0
8	MLOC_56768_1	High Confidence barley gene annotations derived from the Morex 50x WGS sequence from MIPS - ID modified	725.154	18.03	1	3	9	22	721	83.3148	5.13525
		A2	Sequence	# PSMs	# Proteins	# Protein Groups	Protein Group Accessions	Modifications	ΔCn	IonScore	Exp Value	Charge		ΔM [ppm]	RT [min]	# Missed Cleavages
		High	GSADDFTTGGNmGVSGVSWPIFR	2	1	1	MLOC_56768_1	M12(Oxidation)	0	78.57	1.53062e-05	2		361.229	23.3214	0
		High	MYWQNNGEYLAVQVDR	2	2	2	MLOC_56768_1;Bradi1g13850_1		0	76.62	2.5477e-05	2		451.85	19.9988	0
		High	YLITYSSQEPSNPR	2	1	1	MLOC_56768_1		0	75.77	3.14748e-05	2		24.2042	14.6762	0
		High	SHIFAVNMFDDFEK	2	1	1	MLOC_56768_1		0	71.84	8.07887e-05	2		372.906	21.8473	0
		High	QYWTDSYIQWSPLGTHLATVHR	1	2	2	MLOC_56768_1;Bradi1g13850_1		0	62.87	0.000525918	3		413.465	21.6351	0
		High	SIYTGFELFR	2	2	2	MLOC_56768_1;Bradi1g13850_1		0	59.27	0.00156901	2		-201.482	22.8178	0
		High	VSLVQIPGK	4	2	2	MLOC_56768_1;Bradi1g13850_1		0	58.54	0.00153325	2		628.059	15.4359	0
		High	KIYSQIGVIK	2	2	2	MLOC_56768_1;Bradi1g13850_1		0	57.9	0.00216025	2		411.912	13.4009	1
		High	SHIFAVNmFDDFEK	2	1	1	MLOC_56768_1	M8(Oxidation)	0	56.12	0.00300004	2		774.475	18.785	0
		High	QANALFWSPAGR	2	2	2	MLOC_56768_1;Bradi1g13850_1		0	53.3	0.00638388	2		475.992	18.949	0
		High	GSADDFTTGGNMGVSGVSWPIFR	1	1	1	MLOC_56768_1		0	50.91	0.00874054	2		-19.7636	24.483	0
		A2	Sequence	# PSMs	# Proteins	# Protein Groups	Protein Group Accessions	Modifications	ΔCn	IonScore	Exp Value	Charge		ΔM [ppm]	RT [min]	# Missed Cleavages
		High	MYWQNNGEYLAVQVDR	2	2	2	MLOC_56768_1;Bradi1g13850_1		0	76.62	2.5477e-05	2		451.85	19.9988	0
		High	QYWTDSYIQWSPLGTHLATVHR	1	2	2	MLOC_56768_1;Bradi1g13850_1		0	62.87	0.000525918	3		413.465	21.6351	0
		High	SIYTGFELFR	2	2	2	MLOC_56768_1;Bradi1g13850_1		0	59.27	0.00156901	2		-201.482	22.8178	0
		High	VSLVQIPGK	4	2	2	MLOC_56768_1;Bradi1g13850_1		0	58.54	0.00153325	2		628.059	15.4359	0
		High	KIYSQIGVIK	2	2	2	MLOC_56768_1;Bradi1g13850_1		0	57.9	0.00216025	2		411.912	13.4009	1
		High	QANALFWSPAGR	2	2	2	MLOC_56768_1;Bradi1g13850_1		0	53.3	0.00638388	2		475.992	18.949	0
		High	SHIFAVNmFDDFDK	1	1	1	Bradi1g13850_1	M8(Oxidation)	0	52.34	0.00720905	2		546.038	21.9549	0
		High	VVLNIFDVR	1	1	1	Bradi1g13850_1		0	45.49	0.0399692	2		377.328	22.3506	0
		High	TQLQEEWEGWVAK	2	1	1	Bradi1g13850_1		0	45.01	0.0396174	2		-678.396	20.1946	0
9	MLOC_56768_1	High Confidence barley gene annotations derived from the Morex 50x WGS sequence from MIPS - ID modified	340.962	14.7	1	7	7	11	721	83.3148	5.13525
		A2	Sequence	# PSMs	# Proteins	# Protein Groups	Protein Group Accessions	Modifications	ΔCn	IonScore	Exp Value	Charge		ΔM [ppm]	RT [min]	# Missed Cleavages
		High	YLITYSSQEPSNPR	2	1	1	MLOC_56768_1		0	70.46	0.00010861	2		476.907	14.7556	0
		High	mYWQNNGEYLAVQVDR	1	1	1	MLOC_56768_1	M1(Oxidation)	0	64.17	0.000444594	2		4.87553	18.8121	0
		High	QYWTDSYIQWSPLGTHLATVHR	2	1	1	MLOC_56768_1		0	63.73	0.000432158	3		281.219	21.5716	0
		High	QANALFWSPAGR	2	1	1	MLOC_56768_1		0	58.09	0.00212351	2		452.483	19.0389	0
		High	GSADDFTTGGNmGVSGVSWPIFR	1	1	1	MLOC_56768_1	M12(Oxidation)	0	55.03	0.00344514	2		242.731	23.5	0
		High	SIYTGFELFR	2	1	1	MLOC_56768_1		0	52.36	0.00785077	2		431.585	22.923	0
		High	IYSQIGVIK	1	1	1	MLOC_56768_1		0	49.35	0.0156621	2		1084.15	15.1173	0
10	MLOC_56768_1	High Confidence barley gene annotations derived from the Morex 50x WGS sequence from MIPS - ID modified	266.198	8.74	1	6	6	10	721	83.3148	5.13525
		A2	Sequence	# PSMs	# Proteins	# Protein Groups	Protein Group Accessions	Modifications	ΔCn	IonScore	Exp Value	Charge		ΔM [ppm]	RT [min]	# Missed Cleavages
		High	YLITYSSQEPSNPR	2	1	1	MLOC_56768_1		0	75.19	3.59718e-05	2		55.1839	14.7081	0
		High	QANALFWSPAGR	2	1	1	MLOC_56768_1		0	60.42	0.00123037	2		185.292	19.1216	0
		High	SIYTGFELFR	2	1	1	MLOC_56768_1		0	58.78	0.00176674	2		466.512	23.0014	0
		High	FIVLAGLK	1	1	1	MLOC_56768_1		0	54.45	0.00563472	2		-562.584	19.9518	0
		High	VSLVQIPGK	2	1	1	MLOC_56768_1		0	52.38	0.00633304	2		641.863	15.6025	0
		High	KIYSQIGVIK	1	1	1	MLOC_56768_1		0	49.34	0.0151657	2		1230	13.5111	1
		A2	Sequence	# PSMs	# Proteins	# Protein Groups	Protein Group Accessions	Modifications	ΔCn	IonScore	Exp Value	Charge		ΔM [ppm]	RT [min]	# Missed Cleavages
		High	QPGYYSTSPQQLGQGQPR	1	7	1	D1MJA1		0	67.98	0.000189186	2		328.753	13.5355	0
		High	AQQLAAQLPAMcR	1	7	1	D1MJA1	C12(Carbamidomethyl)	0	50.77	0.0108125	2		444.398	16.0416	0
11	D1MJA1	D1MJA1_9POAL TrEMBL databank High molecular weight glutenin subunit Ax-dp	122.817	12.92	2	4	4	4	836	91.4201	6.25244
		A2	Sequence	# PSMs	# Proteins	# Protein Groups	Protein Group Accessions	Modifications	ΔCn	IonScore	Exp Value	Charge		ΔM [ppm]	RT [min]	# Missed Cleavages
		High	DVSPEcQPVGGGPVAR	1	2	1	D1MJA1	C6(Carbamidomethyl)	0	56.65	0.00265322	2		-63.5186	12.1062	0
		High	QPGYYSTSPQQLGQGQPR	1	2	1	D1MJA1		0	47.33	0.0220276	2		491.383	13.7225	0
		High	QLQQPEQGQQGQQPEQGQQGQQQR	1	2	1	D1MJA1		0	44.96	0.031818	3		456.237	8.7926	0
		High	YYPTSPQQPGQEQQPR	1	2	1	D1MJA1		0	44.24	0.0448353	2		81.6756	11.4177	0
12	D1MJA1	D1MJA1_9POAL TrEMBL databank High molecular weight glutenin subunit Ax-dp	260.613	15.55	2	5	5	9	836	91.4201	6.25244
		A2	Sequence	# PSMs	# Proteins	# Protein Groups	Protein Group Accessions	Modifications	ΔCn	IonScore	Exp Value	Charge		ΔM [ppm]	RT [min]	# Missed Cleavages
		High	QLQQPEQGQQGQQPEQGQQGQQQR	1	2	1	D1MJA1		0	65.65	0.000268594	3		144.894	8.61455	0
		High	YYPTSPQQPGQEQQPR	2	2	1	D1MJA1		0	54.98	0.00382861	2		557.882	11.1984	0
		High	QPGYYSTSPQQLGQGQPR	1	2	1	D1MJA1		0	51.69	0.00807173	2		495.791	13.4636	0
		High	AQQLAAQLPAmcR	2	2	1	D1MJA1	M11(Oxidation); C12(Carbamidomethyl)	0	50.88	0.0105282	2		487.546	13.0951	0
		High	AQQLAAQLPAMcR	1	2	1	D1MJA1	C12(Carbamidomethyl)	0	49.49	0.0140407	2		-928.256	16.2739	0
		High	GQQGQQSGQGQQLGQGQQGQQPGQK	2	2	1	D1MJA1		0	44.77	0.0348997	3		580.039	7.98789	0
13	MLOC_36424_1	High Confidence barley gene annotations derived from the Morex 50x WGS sequence from MIPS - ID modified	313.603	8.09	1	7	7	11	989	108.558	6.88818
		A2	Sequence	# PSMs	# Proteins	# Protein Groups	Protein Group Accessions	Modifications	ΔCn	IonScore	Exp Value	Charge		ΔM [ppm]	RT [min]	# Missed Cleavages
		High	NVAYLVVAAGWAR	2	1	1	MLOC_36424_1		0	72.94	6.71202e-05	2		602.823	23.1376	0
		High	DLSLELVENGLAK	1	1	1	MLOC_36424_1		0	65.12	0.000382805	2		-938.901	22.0729	0
		High	VASIQQQLASLK	2	1	1	MLOC_36424_1		0	61.6	0.000884056	2		417.094	18.4268	0
		High	INVAELLLSR	2	1	1	MLOC_36424_1		0	61.01	0.000957223	2		140.425	23.5138	0
		High	SLEAIVEQVR	2	1	1	MLOC_36424_1		0	57.82	0.00227227	2		475.097	18.7781	0
		High	TGTFIGSLWESK	1	1	1	MLOC_36424_1		0	53.65	0.00511652	2		400.932	21.2677	0
		High	QVTVEMEYSR	1	1	1	MLOC_36424_1		0	45.61	0.0351167	2		551.511	13.4802	0
14	D1MJA1	D1MJA1_9POAL TrEMBL databank High molecular weight glutenin subunit Ax-dp	312.349	12.56	2	4	4	11	836	91.4201	6.25244
		A2	Sequence	# PSMs	# Proteins	# Protein Groups	Protein Group Accessions	Modifications	ΔCn	IonScore	Exp Value	Charge		ΔM [ppm]	RT [min]	# Missed Cleavages
		High	QPGYYSTSPQQLGQGQPR	3	2	1	D1MJA1		0	63.71	0.000506952	2		466.037	13.3808	0
		High	AQQLAAQLPAMcR	2	2	1	D1MJA1	C12(Carbamidomethyl)	0	54.56	0.00450414	2		478.031	15.8921	0
		High	AQQLAAQLPAmcR	2	2	1	D1MJA1	M11(Oxidation); C12(Carbamidomethyl)	0	51.92	0.00828521	2		581.624	12.9302	0
		High	YYPTSPQQPGQEQQPR	3	2	1	D1MJA1		0	50.11	0.0116077	3		-165.199	11.0447	0
		High	QLQQPEQGQQGQQPEQGQQGQQQR	1	2	1	D1MJA1		0	47.75	0.0167377	3		390.114	8.50142	0
		A2	Sequence	# PSMs	# Proteins	# Protein Groups	Protein Group Accessions	Modifications	ΔCn	IonScore	Exp Value	Charge		ΔM [ppm]	RT [min]	# Missed Cleavages
		High	FLKPVFTQQR	1	4	1	A5JHH2		0	51.24	0.00979102	2		-41.6334	14.3329	0
		High	LLAEALGTSGK	1	4	1	A5JHH2		0	44.63	0.0474239	2		84.464	13.8859	0
15
16
17
18
19	B7U6L4	B7U6L4_WHEAT TrEMBL databank Globulin 3	74.519	3.74	1	2	2	3	588	66.3096	7.88428
		A2	Sequence	# PSMs	# Proteins	# Protein Groups	Protein Group Accessions	Modifications	ΔCn	IonScore	Exp Value	Charge		ΔM [ppm]	RT [min]	# Missed Cleavages
		High	DTFNLLEQRPK	2	1	1	B7U6L4		0	45.81	0.0346003	2		257.469	16.6624	0
		High	SFHALAQHDVR	1	1	1	B7U6L4		0	44.51	0.0436886	2		564.138	10.3463	0
20	B7U6L4	B7U6L4_WHEAT TrEMBL databank Globulin 3	190.11	18.2	1	8	8	14	588	66.3096	7.88428
		A2	Sequence	# PSMs	# Proteins	# Protein Groups	Protein Group Accessions	Modifications	ΔCn	IonScore	Exp Value	Charge		ΔM [ppm]	RT [min]	# Missed Cleavages
		High	LGSLLGSR	3	1	1	B7U6L4		0	62.32	0.000910888	2		898.31	13.5761	0
		High	AKDQQDEGFVAGPEQQQEHER	2	1	1	B7U6L4		0	57.02	0.00206911	3		290.062	10.0544	1
		High	QGDVIVAPAGSImHLANTDGR	1	1	1	B7U6L4	M13(Oxidation)	0	55.71	0.00307566	2		394.234	16.3446	0
		High	SFHALAQHDVR	1	1	1	B7U6L4		0	53.59	0.00539902	2		621.262	10.2592	0
		High	VAIMEVNPR	2	1	1	B7U6L4		0	52.63	0.00688119	2		-208.288	14.3618	0
		High	DTFNLLEQRPK	1	1	1	B7U6L4		0	52.58	0.00731309	2		-939.359	16.7734	0
		High	ILHTISVPGK	2	1	1	B7U6L4		0	52.07	0.00789187	2		526.335	12.6997	0
		High	GSSNLQVVcFEINAER	2	1	1	B7U6L4	C9(Carbamidomethyl)	0	51.59	0.00825073	2		780.873	19.7354	0
21	B7U6L4	B7U6L4_WHEAT TrEMBL databank Globulin 3	437.528	22.45	1	9	10	23	588	66.3096	7.88428
		A2	Sequence	# PSMs	# Proteins	# Protein Groups	Protein Group Accessions	Modifications	ΔCn	IonScore	Exp Value	Charge		ΔM [ppm]	RT [min]	# Missed Cleavages
		High	GSSNLQVVcFEINAER	3	1	1	B7U6L4	C9(Carbamidomethyl)	0	74.23	4.5152e-05	2		509.878	19.691	0
		High	AKDQQDEGFVAGPEQQQEHER	2	1	1	B7U6L4		0	71.52	7.43592e-05	3		85.3046	10.1808	1
		High	LGSLLGSR	4	1	1	B7U6L4		0	60.35	0.00143298	2		1669	15.7714	0
		High	SFHALAQHDVR	2	1	1	B7U6L4		0	59.98	0.00125597	2		-3.64528	10.1663	0
		High	VAIMEVNPR	3	1	1	B7U6L4		0	58.93	0.00161311	2		-136.58	14.2009	0
		High	ILHTISVPGK	3	1	1	B7U6L4		0	58.28	0.00188617	2		464.595	13.062	0
		High	GSAFVVPPGHPVVEIASSR	2	1	1	B7U6L4		0	57.1	0.00232646	2		15.9546	18.1349	0
		High	QGDVIVAPAGSImHLANTDGR	2	1	1	B7U6L4	M13(Oxidation)	0	52.33	0.00651661	2		9.57729	16.3817	0
		Medium	DQQDEGFVAGPEQQQEHER	1	1	1	B7U6L4		0	48.88	0.0143798	2		530.72	11.5918	0
		Low	QASEGDQGHHWPLPPFR	1	1	1	B7U6L4		0	46.48	0.0267682	3		596.337	16.9596	0
22	B7U6L4	B7U6L4_WHEAT TrEMBL databank Globulin 3	387.736	21.43	1	8	9	27	588	66.3096	7.88428
		A2	Sequence	# PSMs	# Proteins	# Protein Groups	Protein Group Accessions	Modifications	ΔCn	IonScore	Exp Value	Charge		ΔM [ppm]	RT [min]	# Missed Cleavages
		High	GSSNLQVVcFEINAER	3	1	1	B7U6L4	C9(Carbamidomethyl)	0	85.11	3.7564e-06	2		131.496	19.7305	0
		High	SFHALAQHDVR	4	1	1	B7U6L4		0	67.62	0.000216262	2		-33.0046	10.2738	0
		High	DTFNLLEQRPK	1	1	1	B7U6L4		0	61.81	0.000870868	2		87.7067	16.298	0
		High	GSAFVVPPGHPVVEIASSR	2	1	1	B7U6L4		0	61.54	0.000836941	2		28.5068	17.5194	0
		High	LGSLLGSR	4	1	1	B7U6L4		0	60.88	0.00133581	2		557.001	13.5973	0
		High	VAIMEVNPR	5	1	1	B7U6L4		0	59.7	0.00135403	2		-362.424	14.97	0
		High	ILHTISVPGK	2	1	1	B7U6L4		0	56.98	0.00260591	2		-229.381	13.5095	0
		High	QGDVIVAPAGSImHLANTDGR	3	1	1	B7U6L4	M13(Oxidation)	0.0508	55.86	0.00297059	2		352.13	16.2953	0
		Low	AKDQQDEGFVAGPEQQQEHER	2	1	1	B7U6L4		0	47.52	0.0187251	3		-107.76	10.3137	1
		Low	VAImEVNPR	1	1	1	B7U6L4	M4(Oxidation)	0	45.76	0.0347607	2		-927.239	12.8592	0
23	B7U6L4	B7U6L4_WHEAT TrEMBL databank Globulin 3	220.866	26.19	1	5	9	14	588	66.3096	7.88428
		A2	Sequence	# PSMs	# Proteins	# Protein Groups	Protein Group Accessions	Modifications	ΔCn	IonScore	Exp Value	Charge		ΔM [ppm]	RT [min]	# Missed Cleavages
		High	GSSNLQVVcFEINAER	3	1	1	B7U6L4	C9(Carbamidomethyl)	0	73.73	5.16082e-05	2		-82.1143	19.7568	0
		High	LGSLLGSR	2	1	1	B7U6L4		0	68.54	0.00021772	2		718.875	13.6746	0
		High	AFVVPGLTDADGVGYVAQGEGVLTVIENGEK	2	1	1	B7U6L4		0	67.29	0.000171138	3		-34.1997	27.4733	0
		High	ILHTISVPGK	2	1	1	B7U6L4		0	53.61	0.00551902	2		456.118	12.5294	0
		High	QASEGDQGHHWPLPPFR	1	1	1	B7U6L4		0	53.54	0.00526769	2		478.166	16.9001	0
		Low	AKDQQDEGFVAGPEQQQEHER	1	1	1	B7U6L4		0	50.27	0.00978017	3		308.617	10.2997	1
		Low	GSAFVVPPGHPVVEIASSR	1	1	1	B7U6L4		0	48.98	0.0150902	2		11.7278	17.4783	0
		Low	QGDVIVAPAGSImHLANTDGR	1	1	1	B7U6L4	M13(Oxidation)	0	44.64	0.0392549	2		305.801	16.3606	0
		Low	SFHALAQHDVR	1	1	1	B7U6L4		0	43.39	0.0565347	2		578.991	10.1968	0
24	MLOC_3678_1	High Confidence barley gene annotations derived from the Morex 50x WGS sequence from MIPS - ID modified	60.7084	4.02	1	2	2	2	522	60.9375	6.66846
		A2	Sequence	# PSMs	# Proteins	# Protein Groups	Protein Group Accessions	Modifications	ΔCn	IonScore	Exp Value	Charge		ΔM [ppm]	RT [min]	# Missed Cleavages
		High	FEETIAELDK	1	1	1	MLOC_3678_1		0	54.58	0.00426086	2		-348.377	16.3312	0
		High	LIDENVSTQLK	1	1	1	MLOC_3678_1		0	46.3	0.0315861	2		275.168	14.216	0
25	B7U6L4	B7U6L4_WHEAT TrEMBL databank Globulin 3	362.494	22.79	1	5	8	17	588	66.3096	7.88428
		A2	Sequence	# PSMs	# Proteins	# Protein Groups	Protein Group Accessions	Modifications	ΔCn	IonScore	Exp Value	Charge		ΔM [ppm]	RT [min]	# Missed Cleavages
		High	GSSNLQVVcFEINAER	2	1	1	B7U6L4	C9(Carbamidomethyl)	0	73.03	6.06368e-05	2		-96.6484	19.6701	0
		High	LAVVLEGEGEVEIVcPHLGR	1	1	1	B7U6L4	C15(Carbamidomethyl)	0	72.67	6.0916e-05	3		106.221	20.5644	0
		Medium	VAIMEVNPR	2	3	3	B7U6L4;B7U6L5;Q7DMU0		0	62.02	0.000791887	2		-313.613	15.155	0
		Medium	QGDVIVAPAGSIMHLANTDGR	2	1	1	B7U6L4		0.1014	61.59	0.000787489	2		102.963	19.2452	0
		Medium	GSAFVVPPGHPVVEIASSR	2	1	1	B7U6L4		0	59.9	0.00122089	2		-169.419	17.5342	0
		Medium	SFHALAQHDVR	4	2	2	B7U6L4;B7U6L5		0	56.05	0.00314998	2		-630.479	11.175	0
		Medium	QGDVIVAPAGSImHLANTDGR	2	1	1	B7U6L4	M13(Oxidation)	0.2206	53.14	0.00555801	2		502.615	16.45	0
		Medium	AFVVPGLTDADGVGYVAQGEGVLTVIENGEK	1	1	1	B7U6L4		0	48.18	0.0139305	3		40.4675	27.7184	0
		Low	EVQEVFR	1	3	3	B7U6L4;B7U6L5;Q7DMU0		0	44.93	0.0462446	2		-107.202	12.2193	0
		A2	Sequence	# PSMs	# Proteins	# Protein Groups	Protein Group Accessions	Modifications	ΔCn	IonScore	Exp Value	Charge		ΔM [ppm]	RT [min]	# Missed Cleavages
		High	EGDVIVAPAGSImHLANTDGR	3	1	1	Q7DMU0	M13(Oxidation)	0	70.83	9.50604e-05	2		315.864	16.5468	0
		High	LAVVLEGEGEVQIVcPHLGR	1	1	1	Q7DMU0	C15(Carbamidomethyl)	0.0548	68.84	0.00014714	3		558.359	20.5644	0
		High	EGDVIVAPAGSIMHLANTDGR	3	1	1	Q7DMU0		0	67.79	0.000192382	2		-3.73735	19.5291	0
		Medium	VAIMEVNPR	2	3	3	B7U6L4;B7U6L5;Q7DMU0		0	62.02	0.000791887	2		-313.613	15.155	0
		Medium	GGHSLQQcVQR	2	1	1	Q7DMU0	C8(Carbamidomethyl)	0	56.51	0.00276695	2		-192.8	8.4331	0
		Low	EVQEVFR	1	3	3	B7U6L4;B7U6L5;Q7DMU0		0	44.93	0.0462446	2		-107.202	12.2193	0
		A2	Sequence	# PSMs	# Proteins	# Protein Groups	Protein Group Accessions	Modifications	ΔCn	IonScore	Exp Value	Charge		ΔM [ppm]	RT [min]	# Missed Cleavages
		High	DQQDEGFVAGPEQQEQER	5	1	1	B7U6L5		0	75.55	3.20892e-05	2		375.305	13.107	0
		Medium	VAIMEVNPR	2	3	3	B7U6L4;B7U6L5;Q7DMU0		0	62.02	0.000791887	2		-313.613	15.155	0
		Medium	SFHALAQHDVR	4	2	2	B7U6L4;B7U6L5		0	56.05	0.00314998	2		-630.479	11.175	0
		Medium	AKDQQDEGFVAGPEQQEQER	2	1	1	B7U6L5		0	46.01	0.027571	3		-338.582	11.4126	1
		Low	EVQEVFR	1	3	3	B7U6L4;B7U6L5;Q7DMU0		0	44.93	0.0462446	2		-107.202	12.2193	0
26	Q08837	Q08837_WHEAT TrEMBL databank Triticin	83.1901	5.58	3	2	2	2	502	56.9184	9.29053
		A2	Sequence	# PSMs	# Proteins	# Protein Groups	Protein Group Accessions	Modifications	ΔCn	IonScore	Exp Value	Charge		ΔM [ppm]	RT [min]	# Missed Cleavages
		High	LLAEALGTSGK	1	3	1	Q08837		0	57.86	0.00229122	2		521.512	14.5555	0
		High	SQAGLTEYFDEENEQFR	1	3	1	Q08837		0	54.4	0.004199	2		-463.173	20.0706	0
27
28	B2CGM5	B2CGM5_WHEAT TrEMBL databank Triticin	948.3	17.16	2	8	8	29	577	64.8416	6.85889
		A2	Sequence	# PSMs	# Proteins	# Protein Groups	Protein Group Accessions	Modifications	ΔCn	IonScore	Exp Value	Charge		ΔM [ppm]	RT [min]	# Missed Cleavages
		High	SQAGLTEYFDEENEQFR	6	2	1	B2CGM5		0	118.47	1.64542e-09	2		-526.67	19.624	0
		High	SSQLHSSQNIFSGFDVR	4	2	1	B2CGM5		0	114.51	4.19416e-09	2		-623.983	18.626	0
		High	EPESYPHTQYEEGQSQAK	1	2	1	B2CGM5		0	66.3	0.000270606	2		-637.726	9.6466	0
		High	LLAEALGTSGK	6	2	1	B2CGM5		0	65.82	0.000367082	2		586.185	13.6344	0
		High	HTQGEQPQmGWSQAK	3	2	1	B2CGM5	M9(Oxidation)	0	53.77	0.00509021	3		687.91	8.99343	0
		High	EFLFAGNYR	1	2	1	B2CGM5		0	52.96	0.00699378	2		679.977	18.6439	0
		High	HKEFLFAGNYR	4	2	1	B2CGM5		0	52.93	0.00619244	2		343.222	16.2645	1
		Medium	HTQGEQPQMGWSQAK	2	2	1	B2CGM5		0	46.26	0.0281237	3		215.141	11.181	0
		Medium	FLKPVFTQQR	2	2	1	B2CGM5		0	44.27	0.0493976	2		-1134.94	16.5566	0
29	B2CGM5	B2CGM5_WHEAT TrEMBL databank Triticin	862.217	17.16	2	7	7	24	577	64.8416	6.85889
		A2	Sequence	# PSMs	# Proteins	# Protein Groups	Protein Group Accessions	Modifications	ΔCn	IonScore	Exp Value	Charge		ΔM [ppm]	RT [min]	# Missed Cleavages
		High	SQAGLTEYFDEENEQFR	5	2	1	B2CGM5		0	114.24	4.3498e-09	2		84.8689	21.7756	0
		High	LLAEALGTSGK	6	2	1	B2CGM5		0	76.47	3.2079e-05	2		426.674	13.6726	0
		High	SSQLHSSQNIFSGFDVR	2	2	1	B2CGM5		0	72.57	6.53174e-05	2		73.4261	19.6414	0
		High	HTQGEQPQMGWSQAK	2	2	1	B2CGM5		0	64.84	0.000395749	3		765.271	11.2071	0
		High	EPESYPHTQYEEGQSQAK	2	2	1	B2CGM5		0	59.43	0.00130815	2		-143.25	10.2284	0
		High	HKEFLFAGNYR	4	2	1	B2CGM5		0	56.17	0.00298056	2		498.407	14.317	1
		High	HTQGEQPQmGWSQAK	2	2	1	B2CGM5	M9(Oxidation)	0	54.67	0.00413748	3		472.832	9.22034	0
		High	FLKPVFTQQR	1	2	1	B2CGM5		0	47.52	0.0224689	2		557.821	16.1002	0
30	B2CGM5	B2CGM5_WHEAT TrEMBL databank Triticin	1691.99	27.21	1	11	11	67	577	64.8416	6.85889
		A2	Sequence	# PSMs	# Proteins	# Protein Groups	Protein Group Accessions	Modifications	ΔCn	IonScore	Exp Value	Charge		ΔM [ppm]	RT [min]	# Missed Cleavages
		High	SQAGLTEYFDEENEQFR	8	1	1	B2CGM5		0	108.06	1.80481e-08	2		146.041	19.7465	0
		High	YGQSQSVQGQSQSQK	1	1	1	B2CGM5		0	95.32	3.54795e-07	2		-131.755	7.66611	0
		High	LLAEALGTSGK	29	1	1	B2CGM5		0	91.28	1.02564e-06	2		-97.5601	16.111	0
		High	SSQLHSSQNIFSGFDVR	7	1	1	B2CGM5		0	78.33	1.73392e-05	2		75.7279	19.9776	0
		High	HTQGEQPQmGWSQAK	5	1	1	B2CGM5	M9(Oxidation)	0	67.58	0.000211244	2		-598.709	9.68008	0
		High	HTQGEQPQMGWSQAK	5	1	1	B2CGM5		0	62.38	0.000687472	2		151.386	11.3057	0
		High	HKEFLFAGNYR	4	1	1	B2CGM5		0	61.88	0.000800058	2		531.062	14.227	1
		High	EPESYPHTQYEEGQSQAK	2	1	1	B2CGM5		0	59.15	0.00139606	2		-375.359	9.96135	0
		High	HSQEEQPQmGQSQEEQPQmGQSQGEQPQmGQSQAK	1	1	1	B2CGM5	M9(Oxidation); M19(Oxidation); M29(Oxidation)	0	56.21	0.00164158	3		-97.8155	8.47241	0
		High	FLKPVFTQQR	2	1	1	B2CGM5		0	50.14	0.0122908	2		563.032	17.4471	0
		High	cTGVFAIR	2	1	1	B2CGM5	C1(Carbamidomethyl)	0	48.71	0.0149909	2		537.902	15.588	0
		Medium	EFLFAGNYR	1	1	1	B2CGM5		0	45.03	0.0427078	2		337.253	22.7543	0
31	B2CGM5	B2CGM5_WHEAT TrEMBL databank Triticin	1356.32	26.86	1	11	11	46	577	64.8416	6.85889
		A2	Sequence	# PSMs	# Proteins	# Protein Groups	Protein Group Accessions	Modifications	ΔCn	IonScore	Exp Value	Charge		ΔM [ppm]	RT [min]	# Missed Cleavages
		High	SQAGLTEYFDEENEQFR	10	1	1	B2CGM5		0	124.34	4.25428e-10	2		-562.45	21.8842	0
		High	SSQLHSSQNIFSGFDVR	3	1	1	B2CGM5		0	117.47	2.11515e-09	2		-700.694	19.7263	0
		High	YGQSQSVQGQSQSQK	2	1	1	B2CGM5		0	101.27	9.01001e-08	2		-58.9347	7.5957	0
		High	LLAEALGTSGK	14	1	1	B2CGM5		0	92.93	7.03895e-07	2		388.688	13.9673	0
		High	HSQEEQPQmGQSQEEQPQmGQSQGEQPQmGQSQAK	2	1	1	B2CGM5	M9(Oxidation); M19(Oxidation); M29(Oxidation)	0	72.87	3.539e-05	3		-251.776	7.85464	0
		High	EPESYPHTQYEEGQSQAK	3	1	1	B2CGM5		0	59.49	0.00128829	2		133.449	9.65894	0
		High	HTQGEQPQmGWSQAK	3	1	1	B2CGM5	M9(Oxidation)	0	58.96	0.00153689	3		-711.276	9.45147	0
		High	cTGVFAIR	4	1	1	B2CGM5	C1(Carbamidomethyl)	0	56.51	0.00260602	2		352.478	16.9425	0
		High	HTQGEQPQMGWSQAK	2	1	1	B2CGM5		0	54.81	0.0039869	3		838.063	11.4222	0
		High	HKEFLFAGNYR	1	1	1	B2CGM5		0	53.28	0.00591573	2		-1077.04	14.788	1
		Medium	EFLFAGNYR	1	1	1	B2CGM5		0	44.63	0.0468247	2		-39.7079	20.9142	0
		Medium	LQASTPLR	1	1	1	B2CGM5		0	44.48	0.0440253	2		-22.3042	12.7268	0
		A2	Sequence	# PSMs	# Proteins	# Protein Groups	Protein Group Accessions	Modifications	ΔCn	IonScore	Exp Value	Charge		ΔM [ppm]	RT [min]	# Missed Cleavages
		High	VVLSVSNADTK	2	3	1	Bradi2g28680_2		0	68.56	0.000192639	2		552.604	12.0947	0
		High	GDNFITEQTGNVYK	2	3	1	Bradi2g28680_2		0	68.33	0.000182316	2		278.655	15.8388	0
32	B2CGM5	B2CGM5_WHEAT TrEMBL databank Triticin	1519.72	22.53	2	8	8	41	577	64.8416	6.85889
		A2	Sequence	# PSMs	# Proteins	# Protein Groups	Protein Group Accessions	Modifications	ΔCn	IonScore	Exp Value	Charge		ΔM [ppm]	RT [min]	# Missed Cleavages
		High	SQAGLTEYFDEENEQFR	13	2	1	B2CGM5		0	104.85	3.75951e-08	2		475.791	21.6083	0
		High	LLAEALGTSGK	10	2	1	B2CGM5		0	79.58	1.56292e-05	2		496.769	13.5715	0
		High	LQSQNDDIIHVNHTLK	3	2	1	B2CGM5		0	75.73	3.22525e-05	2		-173.595	12.4049	0
		High	YHNTHGLVYIIQGSGFAGLSFPGcPETFQK	2	2	1	B2CGM5	C24(Carbamidomethyl)	0	75.52	2.48141e-05	3		74.4938	24.8942	0
		High	SSQLHSSQNIFSGFDVR	3	2	1	B2CGM5		0	69.85	0.000122266	2		186.967	19.8175	0
		High	HKEFLFAGNYR	7	2	1	B2CGM5		0	61.85	0.000810078	2		-924.422	16.6486	1
		High	EPESYPHTQYEEGQSQAK	2	2	1	B2CGM5		0	56.67	0.0024658	2		-23.5869	10.346	0
		High	FLKPVFTQQR	1	2	1	B2CGM5		0	51.56	0.00920375	2		329.574	14.0556	0
33	B2CGM5	B2CGM5_WHEAT TrEMBL databank Triticin	241.396	16.51	23	2	2	8	577	64.8416	6.85889
		A2	Sequence	# PSMs	# Proteins	# Protein Groups	Protein Group Accessions	Modifications	ΔCn	IonScore	Exp Value	Charge		ΔM [ppm]	RT [min]	# Missed Cleavages
		High	VFLQQQcIPVAMQR	4	23	1	B2CGM5	C7(Carbamidomethyl)	0	74.58	4.31381e-05	2		91.8092	18.3527	0
		High	VFLQQQcIPVAmQR	2	23	1	B2CGM5	C7(Carbamidomethyl); M12(Oxidation)	0	59.96	0.00126459	2		274.482	16.2685	0
		High	SQmLQQSIcHVMQQQccQQLR	1	23	1	B2CGM5	M3(Oxidation); C9(Carbamidomethyl); C16(Carbamidomethyl); C17(Carbamidomethyl)	0	50.66	0.00862063	3		370.057	16.5156	0
		High	SQmLQQSIcHVmQQQccQQLR	1	23	1	B2CGM5	M3(Oxidation); C9(Carbamidomethyl); M12(Oxidation); C16(Carbamidomethyl); C17(Carbamidomethyl)	0	44.33	0.037514	3		319.535	13.314	0
34	Q08837	Q08837_WHEAT TrEMBL databank Triticin	1037.77	17.93	3	7	7	26	502	56.9184	9.29053
		A2	Sequence	# PSMs	# Proteins	# Protein Groups	Protein Group Accessions	Modifications	ΔCn	IonScore	Exp Value	Charge		ΔM [ppm]	RT [min]	# Missed Cleavages
		High	SQAGLTEYFDEENEQFR	9	3	1	Q08837		0	136.19	2.77548e-11	2		-568.256	19.8385	0
		High	LLAEALGTSGK	6	3	1	Q08837		0	79.93	1.39943e-05	2		223.011	15.682	0
		High	SSQLHSSQNIFSGFDVR	3	3	1	Q08837		0	68.1	0.000183395	2		-731.561	20.0091	0
		High	LQSQNDDIIHVNHTLK	2	3	1	Q08837		0	54.49	0.00426189	2		207.387	12.3965	0
		High	HKEFLFAGNYR	4	3	1	Q08837		0	54.08	0.00479992	2		-64.301	16.378	1
		High	FLKPVFTQQR	1	3	1	Q08837		0	48.77	0.0168327	2		464.315	17.5394	0
		High	LQASTPLR	1	3	1	Q08837		0	43.55	0.0533218	2		492.47	11.0212	0
		A2	Sequence	# PSMs	# Proteins	# Protein Groups	Protein Group Accessions	Modifications	ΔCn	IonScore	Exp Value	Charge		ΔM [ppm]	RT [min]	# Missed Cleavages
		High	SQAGLTEYFDEENEQFR	23	1	1	B2CGM5		0	122.41	6.60865e-10	2		-643.498	20.2313	0
		High	SSQLHSSQNIFSGFDVR	9	1	1	B2CGM5		0	109.48	1.33984e-08	2		-756.793	19.5035	0
		High	LQSQNDDIIHVNHTLK	7	1	1	B2CGM5		0	95.9	3.06327e-07	2		-705.19	12.5675	0
		High	LLAEALGTSGK	24	1	1	B2CGM5		0	80.27	1.35471e-05	2		446.702	26.653	0
		High	YGQSQSVQGQSQSQK	2	1	1	B2CGM5		0	79.32	1.41164e-05	2		60.175	7.55797	0
		High	HTQGEQPQmGWSQAK	4	1	1	B2CGM5	M9(Oxidation)	0	72.36	7.02667e-05	2		239.178	9.37382	0
		High	cTGVFAIR	4	1	1	B2CGM5	C1(Carbamidomethyl)	0	58.09	0.00167355	2		636.132	15.5626	0
		High	HKEFLFAGNYR	5	1	1	B2CGM5		0	57.06	0.00242719	2		586.836	15.1427	1
		High	HSQEEQPQmGQSQEEQPQmGQSQGEQPQmGQSQAK	1	1	1	B2CGM5	M9(Oxidation); M19(Oxidation); M29(Oxidation)	0	47.82	0.0114977	3		176.061	7.61063	0
		High	HTQGEQPQMGWSQAK	3	1	1	B2CGM5		0	47.77	0.0198709	3		-85.1169	11.0819	0
		High	YHNTHGLVYIIQGSGFAGLSFPGcPETFQK	1	1	1	B2CGM5	C24(Carbamidomethyl)	0	46.92	0.0179853	3		60.9511	24.5986	0
		Medium	EPESYPHTQYEEGQSQAK	2	1	1	B2CGM5		0	46.2	0.0274486	2		452.695	9.45678	0
		A2	Sequence	# PSMs	# Proteins	# Protein Groups	Protein Group Accessions	Modifications	ΔCn	IonScore	Exp Value	Charge		ΔM [ppm]	RT [min]	# Missed Cleavages
		High	GDNFITEQTGNVYK	2	1	1	MLOC_13565_1		0	63.58	0.000544282	2		278.424	15.8371	0
		High	VVLSVSNADTK	2	1	1	MLOC_13565_1		0	53.25	0.00646727	2		290.927	11.9995	0
		High	ITSHPLQQLEPSK	1	1	1	MLOC_13565_1		0	51.49	0.00900135	2		472.663	12.5571	0
		Medium	AADVLAAANTAAEVAmR	1	1	1	MLOC_13565_1	M16(Oxidation)	0	43.44	0.0562476	2		552.067	18.1003	0
		A2	Sequence	# PSMs	# Proteins	# Protein Groups	Protein Group Accessions	Modifications	ΔCn	IonScore	Exp Value	Charge		ΔM [ppm]	RT [min]	# Missed Cleavages
		High	VAIMEVNPR	1	2	1	B7U6L5		0	50.55	0.0111087	2		-308.032	14.1681	0
		High	SFHALAQHDVR	2	2	1	B7U6L5		0	47.54	0.0217393	2		531.86	9.85519	0
37	Q08837	Q08837_WHEAT TrEMBL databank Triticin	152.72	7.77	3	3	3	5	502	56.9184	9.29053
		A2	Sequence	# PSMs	# Proteins	# Protein Groups	Protein Group Accessions	Modifications	ΔCn	IonScore	Exp Value	Charge		ΔM [ppm]	RT [min]	# Missed Cleavages
		High	LLAEALGTSGK	3	3	1	Q08837		0	61.52	0.000971525	2		-385.017	12.8432	0
		High	HKEFLFAGNYR	1	3	1	Q08837		0	51.1	0.00953426	2		146.745	14.7922	1
		High	SQAGLTEYFDEENEQFR	1	3	1	Q08837		0	47.71	0.0195942	2		-418.99	19.7253	0
38	C0LF30	C0LF30_WHEAT TrEMBL databank Serpin 1	1071.1	46.37	2	12	12	44	399	43.09	5.69385
		A2	Sequence	# PSMs	# Proteins	# Protein Groups	Protein Group Accessions	Modifications	ΔCn	IonScore	Exp Value	Charge		ΔM [ppm]	RT [min]	# Missed Cleavages
		High	AAEVTTQVNSWVEK	7	2	1	C0LF30		0	91.35	9.36257e-07	2		148.302	16.9543	0
		High	ISFGIEASDLLK	11	2	1	C0LF30		0	79.6	1.39993e-05	2		448.759	24.2968	0
		High	YKAETQSVDFQTK	2	2	1	C0LF30		0	78.14	1.93392e-05	2		536.3	11.0148	1
		High	GAWTDQFDSYGTK	2	2	1	C0LF30		0	74.09	5.00783e-05	2		251.281	17.6364	0
		High	VSSVFHQAFVEVNEQGTEAAASTAIK	7	2	1	C0LF30		0	73.6	4.35468e-05	2		461.122	19.8013	0
		High	LASTISSNPK	2	2	1	C0LF30		0	69.66	0.000155251	2		299.282	8.9256	0
		High	AETQSVDFQTK	3	2	1	C0LF30		0	66.3	0.000279491	2		505.811	10.7742	0
		High	LVLANALYFK	4	2	1	C0LF30		0	60.39	0.00108866	2		567.754	21.558	0
		High	NILPSGSVDNTTK	1	2	1	C0LF30		0	59.99	0.00133161	2		-58.6886	12.6685	0
		High	LSIAHQTR	2	2	1	C0LF30		0	53.51	0.00452118	2		464.762	8.56946	0
		Medium	DQLVATLGTGEVEGLHALAEQVVQFVLADASSAGGPR	2	2	1	C0LF30		0	46.42	0.0175495	3		209.774	33.8271	0
		Medium	SAASNAAFSPVSLHSALSLLAAGAGSATR	1	2	1	C0LF30		0	45.8	0.026884	2		411.11	25.0696	0
39	Q9ST57	SPZ2A_WHEAT SwissProt databank Serpin-Z2A	1707.06	47.99	1	11	14	50	398	43.2844	5.70654
		A2	Sequence	# PSMs	# Proteins	# Protein Groups	Protein Group Accessions	Modifications	ΔCn	IonScore	Exp Value	Charge		ΔM [ppm]	RT [min]	# Missed Cleavages
		High	TFVEVNETGTEAAAATIAK	8	1	1	Q9ST57		0	108.61	1.61485e-08	2		203.649	19.195	0
		High	DQLVATLGEGEAER	5	1	1	Q9ST57		0	92.91	6.53929e-07	2		461.639	17.4687	0
		High	LHALAEQVVQFVLADASYADSPR	7	1	1	Q9ST57		0	88.51	1.50611e-06	2		6.08573	28.2295	0
		High	EDTSGVVLFIGHVVNPLR	7	1	1	Q9ST57		0	76.07	2.86176e-05	2		552.884	24.006	0
		High	ISFGIEASDLLK	4	2	2	Q9ST57;H9AXB4		0	67.28	0.000245134	2		19.8709	24.2991	0
		High	YKAEAQSVDFQTK	2	1	1	Q9ST57		0	64.52	0.000440508	2		176.444	11.1617	1
		High	DILPAGSISNTTR	5	1	1	Q9ST57		0	61.26	0.000982047	2		-41.0272	17.1253	0
		High	LSIAHQTR	2	2	2	Q9ST57;H9AXB4		0	54.7	0.0033798	2		481.629	8.60385	0
		High	AEAQSVDFQTK	2	1	1	Q9ST57		0	54.59	0.00423177	2		286.297	10.8365	0
		High	LVLGNALYFK	1	1	1	Q9ST57		0	52.76	0.00632074	2		557.511	20.7483	0
		High	HLGLQLPFSDEADLSEmVDSPmPQGLR	1	1	1	Q9ST57	M17(Oxidation); M22(Oxidation)	0	50.45	0.00840895	3		11.4182	22.8612	0
		Medium	AAEVTAQVNSWVEK	1	1	1	Q9ST57		0.2576	49.36	0.0146516	2		-146.481	16.5222	0
		Medium	GAWTDQFDSR	4	1	1	Q9ST57		0	48.91	0.0154466	2		-138.534	15.9093	0
		Medium	LSAEPELLER	1	1	1	Q9ST57		0	44.45	0.0439087	2		187.41	16.8424	0
		A2	Sequence	# PSMs	# Proteins	# Protein Groups	Protein Group Accessions	Modifications	ΔCn	IonScore	Exp Value	Charge		ΔM [ppm]	RT [min]	# Missed Cleavages
		Medium	GVQYLNEIK	1	21	1	MLOC_64334_1		0	44.38	0.0489664	2		-384.846	15.2242	0
		Medium	DSVVAGFQWASK	1	21	1	MLOC_64334_1		0	43.63	0.0531051	2		494.438	19.1477	0
40	MLOC_54589_1	High Confidence barley gene annotations derived from the Morex 50x WGS sequence from MIPS - ID modified	1849.41	60.84	1	10	13	59	332	36.1419	6.43018
		A2	Sequence	# PSMs	# Proteins	# Protein Groups	Protein Group Accessions	Modifications	ΔCn	IonScore	Exp Value	Charge		ΔM [ppm]	RT [min]	# Missed Cleavages
		High	GHNDVVTAIATPIDNSPFIVSSSR	11	1	1	MLOC_54589_1		0	111.82	7.04779e-09	3		-422.257	22.1112	0
		High	LYSLDAGSIINSLcFSPNR	3	1	1	MLOC_54589_1	C14(Carbamidomethyl)	0	100.52	1.01593e-07	2		226.411	25.0012	0
		High	YTIGGDLGGGEGHTGWVScVR	4	2	2	MLOC_54589_1;Bradi2g17350_1	C19(Carbamidomethyl)	0	86.52	2.52069e-06	2		369.03	17.3569	0
		High	FSPNNFAPTIVSGSWDR	4	1	1	MLOC_54589_1		0	80.33	1.10015e-05	2		-695.227	24.1722	0
		High	LTGHGHFVQDVVLSSDGQFALSGSWDGELR	6	2	2	MLOC_54589_1;Bradi2g17350_1		0	79.16	1.10291e-05	3		-404.617	23.745	0
		High	LWDLSTGVTTR	8	1	1	MLOC_54589_1		0	77.28	2.52972e-05	2		-350.27	22.3817	0
		High	YWLcAATQDSIK	4	1	1	MLOC_54589_1	C4(Carbamidomethyl)	0	69.58	0.000133936	2		164.114	17.99	0
		High	DVLSVAFSIDNR	6	1	1	MLOC_54589_1		0	64.58	0.000451375	2		509.599	21.4436	0
		High	DGVTLLWDLTEGK	6	1	1	MLOC_54589_1		0	64.23	0.000495582	2		13.8684	28.1714	0
		High	FVGHEKDVLSVAFSIDNR	2	1	1	MLOC_54589_1		0	63.79	0.00048999	2		251.663	19.0857	1
		High	DGVTLLWDLTEGKR	3	1	1	MLOC_54589_1		0	62.36	0.000729295	2		47.4438	24.4999	1
		Medium	LWNTLGEcK	1	2	2	MLOC_54589_1;Bradi2g17350_1	C8(Carbamidomethyl)	0	45.48	0.038347	2		-152.778	15.9757	0
		Medium	cTLDGHGGYVSAVAVSPDGSLcASGGK	1	1	1	MLOC_54589_1	C1(Carbamidomethyl); C22(Carbamidomethyl)	0	43.47	0.0458011	3		492.2	15.7452	0
		A2	Sequence	# PSMs	# Proteins	# Protein Groups	Protein Group Accessions	Modifications	ΔCn	IonScore	Exp Value	Charge		ΔM [ppm]	RT [min]	# Missed Cleavages
		High	FAVAAPAAAASGGAAAAAPK	1	1	1	MLOC_7688_1		0	76.01	3.00833e-05	2		-162.69	14.6815	0
		High	GTVEITIPVELIK	2	1	1	MLOC_7688_1		0	48.85	0.0159508	2		530.172	23.2305	0
41	MLOC_54589_1	High Confidence barley gene annotations derived from the Morex 50x WGS sequence from MIPS - ID modified	2494.53	60.54	1	13	13	68	332	36.1419	6.43018
		A2	Sequence	# PSMs	# Proteins	# Protein Groups	Protein Group Accessions	Modifications	ΔCn	IonScore	Exp Value	Charge		ΔM [ppm]	RT [min]	# Missed Cleavages
		High	LTGHGHFVQDVVLSSDGQFALSGSWDGELR	9	1	1	MLOC_54589_1		0	97.89	1.4647e-07	3		-148.264	22.2433	0
		High	YTIGGDLGGGEGHTGWVScVR	4	1	1	MLOC_54589_1	C19(Carbamidomethyl)	0	89.38	1.3049e-06	2		406.216	17.347	0
		High	LYSLDAGSIINSLcFSPNR	7	1	1	MLOC_54589_1	C14(Carbamidomethyl)	0	88.12	1.78174e-06	2		478.746	24.6898	0
		High	GHNDVVTAIATPIDNSPFIVSSSR	10	1	1	MLOC_54589_1		0	87.93	1.72621e-06	3		-509.445	22.4567	0
		High	DVLSVAFSIDNR	11	1	1	MLOC_54589_1		0	77.66	2.29602e-05	2		102.061	27.7018	0
		High	LWDLSTGVTTR	6	1	1	MLOC_54589_1		0	72.29	7.86059e-05	2		468.383	20.2202	0
		High	DGVTLLWDLTEGKR	3	1	1	MLOC_54589_1		0	61.66	0.000859269	2		579.381	24.3809	1
		High	FSPNNFAPTIVSGSWDR	6	1	1	MLOC_54589_1		0	61.36	0.000856091	2		584.942	22.8205	0
		High	YWLcAATQDSIK	3	1	1	MLOC_54589_1	C4(Carbamidomethyl)	0	60.52	0.00111014	2		460.28	21.1591	0
		High	DGVTLLWDLTEGK	5	1	1	MLOC_54589_1		0	58.4	0.00190841	2		567.473	25.4993	0
		High	QMLYcTcLSWSADGSTLYAGYTDGTIR	2	1	1	MLOC_54589_1	C5(Carbamidomethyl); C7(Carbamidomethyl)	0	51.08	0.00710698	3		343.325	23.6096	0
		Medium	FVGHEKDVLSVAFSIDNR	1	1	1	MLOC_54589_1		0	45.99	0.0294996	3		330.117	19.0739	1
		Medium	VWNLTNcK	1	1	1	MLOC_54589_1	C7(Carbamidomethyl)	0	45.87	0.0364278	1		262.806	14.6329	0
42	AK373549	High Confidence barley gene annotations derived from the Morex 50x WGS sequence from MIPS - ID modified	868.037	13.81	1	5	5	18	688	76.8767	5.8208
		A2	Sequence	# PSMs	# Proteins	# Protein Groups	Protein Group Accessions	Modifications	ΔCn	IonScore	Exp Value	Charge		ΔM [ppm]	RT [min]	# Missed Cleavages
		High	VTYIQEGGSETSSLEVQR	7	1	1	AK373549		0	116.12	2.87751e-09	2		478.698	14.8528	0
		High	VVVESEAGTVTATDVADAAGTVYR	2	1	1	AK373549		0	106.72	2.33201e-08	2		381.862	20.3797	0
		High	AGAAVGGQVVEK	5	1	1	AK373549		0	73.88	4.95451e-05	2		435.197	9.32347	0
		High	LQFITmDPGALFLPVQLHADAVFYVHSGR	2	1	1	AK373549	M6(Oxidation)	0	55.82	0.00228777	3		114.533	25.8991	0
		High	SEAYSSVSNLLR	2	1	1	AK373549		0	47.66	0.0210123	2		47.7822	17.7925	0
43	AK373549	High Confidence barley gene annotations derived from the Morex 50x WGS sequence from MIPS - ID modified	618.319	10.32	1	4	4	13	688	76.8767	5.8208
		A2	Sequence	# PSMs	# Proteins	# Protein Groups	Protein Group Accessions	Modifications	ΔCn	IonScore	Exp Value	Charge		ΔM [ppm]	RT [min]	# Missed Cleavages
		High	VTYIQEGGSETSSLEVQR	3	1	1	AK373549		0	109.6	1.29127e-08	2		488.661	14.9733	0
		High	SEAYSSVSNLLR	7	1	1	AK373549		0	81.17	9.37761e-06	2		571.036	17.9874	0
		High	AGAAVGGQVVEK	2	1	1	AK373549		0	65.76	0.000318579	2		427.782	9.31602	0
		High	LQFITmDPGALFLPVQLHADAVFYVHSGR	1	1	1	AK373549	M6(Oxidation)	0	45.25	0.0264117	3		283.261	30.548	0
44	Bradi2g01980_1	Brachypodium distachyon CDS-translated proteins from Phytozome US PACid:21807736	327.258	15.44	1	4	4	11	298	33.6966	6.82959
		A2	Sequence	# PSMs	# Proteins	# Protein Groups	Protein Group Accessions	Modifications	ΔCn	IonScore	Exp Value	Charge		ΔM [ppm]	RT [min]	# Missed Cleavages
		High	ANLHHVWDVSIIDTVmK	4	1	1	Bradi2g01980_1	M16(Oxidation)	0	87.46	2.11545e-06	2		-53.0636	18.6649	0
		High	ATcANDYAIESIHLScNYAYK	3	1	1	Bradi2g01980_1	C3(Carbamidomethyl); C16(Carbamidomethyl)	0	77.98	1.71688e-05	3		-476.219	18.2234	0
		High	KANLHHVWDVSIIDTVmK	1	1	1	Bradi2g01980_1	M17(Oxidation)	0	62.79	0.000593689	3		-204.384	17.6702	1
		High	ANLHHVWDVSIIDTVMK	2	1	1	Bradi2g01980_1		0	61.37	0.000855034	3		295.642	21.3335	0
		Medium	LALILNR	1	1	1	Bradi2g01980_1		0	44.99	0.0297575	2		523.409	16.7341	0
		A2	Sequence	# PSMs	# Proteins	# Protein Groups	Protein Group Accessions	Modifications	ΔCn	IonScore	Exp Value	Charge		ΔM [ppm]	RT [min]	# Missed Cleavages
		High	DEEGNPAFAIVNK	2	1	1	MLOC_5950_1		0	52.63	0.00718326	2		303.075	16.736	0
		High	DGNVVLAPSNPR	2	1	1	MLOC_5950_1		0	50.51	0.0106286	2		486.023	12.1322	0
45	MLOC_56536_2	High Confidence barley gene annotations derived from the Morex 50x WGS sequence from MIPS - ID modified	1503.56	59.1	1	10	12	47	335	36.2601	6.52197
		A2	Sequence	# PSMs	# Proteins	# Protein Groups	Protein Group Accessions	Modifications	ΔCn	IonScore	Exp Value	Charge		ΔM [ppm]	RT [min]	# Missed Cleavages
		High	YTIGGDmGGGEGHTGWVScVR	4	1	1	MLOC_56536_2	M7(Oxidation); C19(Carbamidomethyl)	0	91.9	7.27749e-07	2		68.0582	15.1504	0
		High	GHNDVVTAIAAPIDNSPYIVSGSR	9	1	1	MLOC_56536_2		0	89.04	1.3115e-06	3		-154.049	19.0372	0
		High	LTGHGHFVQDVVISSDGQFALSGSWDGELR	3	2	2	MLOC_56536_2;MLOC_54589_1		0	82.4	5.13292e-06	3		197.93	32.7883	0
		High	LWDLSTGLTTR	4	1	1	MLOC_56536_2		0	74.06	5.18664e-05	2		-137.382	19.9623	0
		High	STLAGHGGYVNAVAVSPDGSLcASGGK	3	1	1	MLOC_56536_2	C22(Carbamidomethyl)	0	69.08	0.000132821	2		384.273	15.402	0
		High	YTIGGDMGGGEGHTGWVScVR	2	1	1	MLOC_56536_2	C19(Carbamidomethyl)	0	65.23	0.000337271	2		445.048	16.7605	0
		High	DGVTLLWDLSEGK	4	1	1	MLOC_56536_2		0	63.71	0.000557683	2		405.271	25.4136	0
		High	DGVTLLWDLSEGKR	2	1	1	MLOC_56536_2		0	62.04	0.000784873	2		92.5101	22.5373	1
		High	DVISVAFSVDNR	6	1	1	MLOC_56536_2		0	59.11	0.00157272	2		37.1342	21.4531	0
		High	HVVQDLKPEVQVSK	3	1	1	MLOC_56536_2		0	55.38	0.0036424	2		528.53	12.9898	0
		Medium	LWNTLGEcK	4	2	2	MLOC_56536_2;MLOC_54589_1	C8(Carbamidomethyl)	0	50.88	0.0112174	2		-923.691	16.8629	0
		Medium	FSPNIQQPTIVSGSWDK	1	1	1	MLOC_56536_2		0	48.84	0.0157413	2		489.053	18.9375	0
		Medium	LYQLEAGSIIHSLcFSPNR	2	1	1	MLOC_56536_2	C14(Carbamidomethyl)	0	46.42	0.0253506	3		-627.552	23.4512	0
		A2	Sequence	# PSMs	# Proteins	# Protein Groups	Protein Group Accessions	Modifications	ΔCn	IonScore	Exp Value	Charge		ΔM [ppm]	RT [min]	# Missed Cleavages
		High	FAVAAPAAAASGGAAAAAPK	2	1	1	MLOC_7688_1		0	133.82	4.9809e-11	2		0.927244	14.5614	0
		Medium	DFLELSNLLVGNVGLIFTK	1	1	1	MLOC_7688_1		0	51.16	0.00892303	2		374.803	33.3195	0
		Medium	GTVEITIPVELIK	1	1	1	MLOC_7688_1		0	44.31	0.0452935	2		121.647	23.1202	0
46	B7U6L4	B7U6L4_WHEAT TrEMBL databank Globulin 3	1072.71	16.67	1	7	7	34	588	66.3096	7.88428
		A2	Sequence	# PSMs	# Proteins	# Protein Groups	Protein Group Accessions	Modifications	ΔCn	IonScore	Exp Value	Charge		ΔM [ppm]	RT [min]	# Missed Cleavages
		High	LAVVLEGEGEVEIVcPHLGR	17	1	1	B7U6L4	C15(Carbamidomethyl)	0	97.09	2.19658e-07	2		413.551	20.6234	0
		High	GSSNLQVVcFEINAER	6	1	1	B7U6L4	C9(Carbamidomethyl)	0	84.46	4.28248e-06	2		616.367	19.1944	0
		High	AKDQQDEGFVAGPEQQQEHER	3	1	1	B7U6L4		0	64.17	0.000408876	3		-325.066	10.4066	1
		High	DQQDEGFVAGPEQQQEHER	2	1	1	B7U6L4		0	57	0.00221694	3		421.874	12.0693	0
		High	SFHALAQHDVR	4	1	1	B7U6L4		0	51.77	0.00831724	2		-165.715	11.5625	0
		High	DTFNLLEQRPK	1	1	1	B7U6L4		0	49.01	0.016594	2		-63.0023	15.947	0
		Medium	GSAFVVPPGHPVVEIASSR	1	1	1	B7U6L4		0	43.66	0.0518849	2		-507.419	19.0987	0
		A2	Sequence	# PSMs	# Proteins	# Protein Groups	Protein Group Accessions	Modifications	ΔCn	IonScore	Exp Value	Charge		ΔM [ppm]	RT [min]	# Missed Cleavages
		High	LTGHGHFVQDVVLSSDGQFALSGSWDGELR	2	2	2	MLOC_54589_1;MLOC_56536_2		0	96.13	2.1766e-07	3		208.976	24.1611	0
		High	LWDLSTGVTTR	1	1	1	MLOC_54589_1		0	58.18	0.00202545	2		660.755	18.481	0
		High	FSPNNFAPTIVSGSWDR	1	1	1	MLOC_54589_1		0	54.89	0.00379769	2		554.313	21.8205	0
		High	DVLSVAFSIDNR	1	1	1	MLOC_54589_1		0	52.16	0.0078714	2		488.235	21.9221	0
47	P08819	CBP2_WHEAT SwissProt databank Serine carboxypeptidase 2	725.67	12.84	1	3	3	20	444	49.4751	6.41748
		A2	Sequence	# PSMs	# Proteins	# Protein Groups	Protein Group Accessions	Modifications	ΔCn	IonScore	Exp Value	Charge		ΔM [ppm]	RT [min]	# Missed Cleavages
		High	LPGQPAVDFDmYSGYITVDEGAGR	8	1	1	P08819	M11(Oxidation)	0	95.8	2.7723e-07	2		-573.984	22.0593	0
		High	LPGQPAVDFDMYSGYITVDEGAGR	4	1	1	P08819		0	90.38	9.72705e-07	2		7.69651	23.808	0
		High	GAGLVLNEYR	4	1	1	P08819		0	52.9	0.00690824	2		505.961	17.3738	0
		High	DFYIAGESYAGHYVPELSQLVHR	4	1	1	P08819		0	47.24	0.0192566	3		436.778	24.0127	0
47	Bradi4g43290_2	Brachypodium distachyon CDS-translated proteins from Phytozome US PACid:21809977	212.563	18.12	3	3	3	6	287	29.3351	5.99854
		A2	Sequence	# PSMs	# Proteins	# Protein Groups	Protein Group Accessions	Modifications	ΔCn	IonScore	Exp Value	Charge		ΔM [ppm]	RT [min]	# Missed Cleavages
		High	ELQSALSGYNQSFSIR	3	3	1	Bradi4g43290_2		0	66.87	0.000244795	2		505.727	19.0357	0
		High	TVHLLmYLFTNTNVR	2	3	1	Bradi4g43290_2	M6(Oxidation)	0	63.49	0.000530854	2		639.157	23.0418	0
		High	DALLSLGYSVSPTVLDLLVSK	1	3	1	Bradi4g43290_2		0	58.78	0.00148015	3		272.786	29.7177	0
48	C0LF31	C0LF31_WHEAT TrEMBL databank Serpin 2	688.055	37.28	2	9	9	19	397	43.4043	5.24951
		A2	Sequence	# PSMs	# Proteins	# Protein Groups	Protein Group Accessions	Modifications	ΔCn	IonScore	Exp Value	Charge		ΔM [ppm]	RT [min]	# Missed Cleavages
		High	ISFGFEATNLLK	3	2	1	C0LF31		0	91.97	7.68941e-07	2		256.838	23.5109	0
		High	APEIASQVNSWVENVTTGLIR	3	2	1	C0LF31		0	87.87	1.78754e-06	2		437.116	28.7482	0
		High	LASAISSDPESATGNVAFSPVSLHVALSLITAGAGGTTR	3	2	1	C0LF31		0	77.62	1.2933e-05	3		216.715	27.3403	0
		High	SEVQSVDFQNK	3	2	1	C0LF31		0	67.78	0.000203988	2		510.927	11.6488	0
		High	LVLGNALYFK	1	2	1	C0LF31		0	60.25	0.0011266	2		695.861	20.779	0
		High	EILPEGSIDYTTR	2	2	1	C0LF31		0	55.58	0.00347224	2		533.561	16.402	0
		High	EANLSEmVNSQVDLFLSSVFHK	1	2	1	C0LF31	M7(Oxidation)	0	50.24	0.0100774	3		470.398	28.2062	0
		High	EANLSEMVNSQVDLFLSSVFHK	1	2	1	C0LF31		0	47.54	0.0186884	3		575.316	30.6696	0
		High	RDDLWTLAK	1	2	1	C0LF31		0	46	0.0347406	2		225.329	16.3695	1
		High	RLSTESEFIEK	1	2	1	C0LF31		0	45.18	0.037505	2		-861.025	12.3807	1
		A2	Sequence	# PSMs	# Proteins	# Protein Groups	Protein Group Accessions	Modifications	ΔCn	IonScore	Exp Value	Charge		ΔM [ppm]	RT [min]	# Missed Cleavages
		High	SIGNGVQFLNR	2	7	1	Bradi1g46670_3		0	54.23	0.00511459	2		521.802	16.6449	0
		High	IKQQGLDITPK	1	7	1	Bradi1g46670_3		0	43.11	0.0592344	2		138.196	11.7092	1
49
50	AK373549	High Confidence barley gene annotations derived from the Morex 50x WGS sequence from MIPS - ID modified	486.539	8.58	1	3	3	10	688	76.8767	5.8208
		A2	Sequence	# PSMs	# Proteins	# Protein Groups	Protein Group Accessions	Modifications	ΔCn	IonScore	Exp Value	Charge		ΔM [ppm]	RT [min]	# Missed Cleavages
		High	VTYIQEGGSETSSLEVQR	6	1	1	AK373549		0	116.28	2.77201e-09	2		342.64	16.9123	0
		High	AGAAVGGQVVEK	3	1	1	AK373549		0	84.1	4.75569e-06	2		-85.6936	9.59785	0
		High	LQFITmDPGALFLPVQLHADAVFYVHSGR	1	1	1	AK373549	M6(Oxidation)	0	74.15	3.3646e-05	3		145.093	26.0803	0
51	AK373549	High Confidence barley gene annotations derived from the Morex 50x WGS sequence from MIPS - ID modified	419.103	7.56	1	3	3	10	688	76.8767	5.8208
		A2	Sequence	# PSMs	# Proteins	# Protein Groups	Protein Group Accessions	Modifications	ΔCn	IonScore	Exp Value	Charge		ΔM [ppm]	RT [min]	# Missed Cleavages
		High	VTYIQEGGSETSSLEVQR	4	1	1	AK373549		0	94.48	4.19899e-07	2		383.363	15.0401	0
		High	AGAAVGGQVVEK	2	1	1	AK373549		0	65.86	0.000313922	2		365.424	9.44371	0
		High	GDVYNLEQGSILYIQSYPNATR	4	1	1	AK373549		0	64.43	0.000380266	2		342.39	22.2004	0
		A2	Sequence	# PSMs	# Proteins	# Protein Groups	Protein Group Accessions	Modifications	ΔCn	IonScore	Exp Value	Charge		ΔM [ppm]	RT [min]	# Missed Cleavages
		High	APEPYNLFDHEPSFR	1	1	1	MLOC_57363_1		0	62.76	0.000635596	2		573.369	19.3023	0
		High	NTYGWSISVDK	2	1	1	MLOC_57363_1		0	59.22	0.00148258	2		302.661	17.2995	0
52	Bradi1g72480_1	Brachypodium distachyon CDS-translated proteins from Phytozome US PACid:21818063	860.732	35.95	1	9	9	29	306	33.2135	5.08447
		A2	Sequence	# PSMs	# Proteins	# Protein Groups	Protein Group Accessions	Modifications	ΔCn	IonScore	Exp Value	Charge		ΔM [ppm]	RT [min]	# Missed Cleavages
		High	EQDIQmmLAADVHLGTK	2	1	1	Bradi1g72480_1	M6(Oxidation); M7(Oxidation)	0	71.71	8.13042e-05	2		460.152	18.098	0
		High	WDVmVDLFFYR	4	1	1	Bradi1g72480_1	M4(Oxidation)	0	69	0.000157353	2		459.727	27.2616	0
		High	SDGIYIINLGK	5	1	1	Bradi1g72480_1		0	65.78	0.000342734	2		34.2974	20.1688	0
		High	WDVMVDLFFYR	3	1	1	Bradi1g72480_1		0	64.83	0.000421374	2		511.479	28.6582	0
		High	YVDIGIPANNK	4	1	1	Bradi1g72480_1		0	61.23	0.00102724	2		168.044	14.9296	0
		High	FAQHTGANAIAGR	2	1	1	Bradi1g72480_1		0	59.4	0.00144334	2		21.0739	9.28409	0
		High	HTPGTFTNQMQTSFSEPR	2	1	1	Bradi1g72480_1		0	58.1	0.00176813	3		593.61	15.0184	0
		High	ESALGNIPTIAFcDTDSPMR	1	1	1	Bradi1g72480_1	C13(Carbamidomethyl)	0	51.57	0.00776112	2		211.592	22.402	0
		High	LLILTDPR	2	1	1	Bradi1g72480_1		0	51.13	0.00812494	2		-44.7257	18.6037	0
		High	HTPGTFTNQmQTSFSEPR	3	1	1	Bradi1g72480_1	M10(Oxidation)	0	50.79	0.00957816	3		158.196	12.7791	0
		High	RSDGIYIINLGK	1	1	1	Bradi1g72480_1		0	47.49	0.0229864	3		706.836	17.6581	1
		A2	Sequence	# PSMs	# Proteins	# Protein Groups	Protein Group Accessions	Modifications	ΔCn	IonScore	Exp Value	Charge		ΔM [ppm]	RT [min]	# Missed Cleavages
		High	VTYIQEGGSETSSLEVQR	2	1	1	AK373549		0	98.13	1.77465e-07	2		168.147	14.9269	0
		High	AGAAVGGQVVEK	1	1	1	AK373549		0	60.1	0.00117459	2		384.076	9.4681	0
53	MLOC_16882_1	High Confidence barley gene annotations derived from the Morex 50x WGS sequence from MIPS - ID modified	101.132	20.96	1	3	3	4	167	18.6746	5.65576
		A2	Sequence	# PSMs	# Proteins	# Protein Groups	Protein Group Accessions	Modifications	ΔCn	IonScore	Exp Value	Charge		ΔM [ppm]	RT [min]	# Missed Cleavages
		High	TDGPALSGVSLEK	1	1	1	MLOC_16882_1		0	53.11	0.00652009	2		1130.43	14.8663	0
		High	GSISPHIDQPK	2	1	1	MLOC_16882_1		0	49.43	0.0145194	2		790.277	9.98295	0
		High	QLDAEVHSQIK	1	1	1	MLOC_16882_1		0	45.7	0.0328919	2		57.3642	10.4804	0
54	P40621	HMGL_WHEAT SwissProt databank HMG1 2-like protein	470.184	27.33	2	4	4	13	161	17.2036	6.91748
		A2	Sequence	# PSMs	# Proteins	# Protein Groups	Protein Group Accessions	Modifications	ΔCn	IonScore	Exp Value	Charge		ΔM [ppm]	RT [min]	# Missed Cleavages
		High	APSAFFVFMGEFR	2	2	1	P40621		0	75.09	3.92459e-05	2		509.666	27.3256	0
		High	AIAAYNKGESAAAAAPK	2	2	1	P40621		0	71.23	9.48701e-05	2		62.2477	10.1139	1
		High	APSAFFVFmGEFR	1	2	1	P40621	M9(Oxidation)	0	62.21	0.000756637	2		557.893	23.8222	0
		High	SLSESEKAPYVAK	4	2	1	P40621		0	59.95	0.0012365	2		684.497	10.2092	1
		High	RAPSAFFVFmGEFR	2	2	1	P40621	M10(Oxidation)	0	59.78	0.00132526	3		-279.928	22.1005	1
		High	RAPSAFFVFMGEFR	2	2	1	P40621		0	49.22	0.0150143	3		345.445	24.5906	1
		A2	Sequence	# PSMs	# Proteins	# Protein Groups	Protein Group Accessions	Modifications	ΔCn	IonScore	Exp Value	Charge		ΔM [ppm]	RT [min]	# Missed Cleavages
		High	LALESNSDEPDTIEYcNLGcR	2	2	1	P32032	C16(Carbamidomethyl); C20(Carbamidomethyl)	0	72.64	5.77554e-05	2		259.306	17.9365	0
		High	LTSGLScPK	2	2	1	P32032	C7(Carbamidomethyl)	0	49.22	0.0171451	2		-209.73	9.86696	0
55	Q9S6Y2	Q9S6Y2_WHEAT TrEMBL databank Alpha purothionin	375.088	43.33	5	2	2	10	90	9.52321	4.41162
		A2	Sequence	# PSMs	# Proteins	# Protein Groups	Protein Group Accessions	Modifications	ΔCn	IonScore	Exp Value	Charge		ΔM [ppm]	RT [min]	# Missed Cleavages
		High	LALESNSDEPDTIEYcNLGcR	4	5	1	Q9S6Y2	C16(Carbamidomethyl); C20(Carbamidomethyl)	0	103.37	4.88102e-08	2		406.026	17.9452	0
		High	SSVcDYMVNAAADDEEmK	4	5	1	Q9S6Y2	C4(Carbamidomethyl); M17(Oxidation)	0	83.77	4.82891e-06	2		450.061	16.192	0
		High	SSVcDYMVNAAADDEEMK	1	5	1	Q9S6Y2	C4(Carbamidomethyl)	0	72.63	6.41511e-05	2		366.222	17.5477	0
		High	SSVcDYmVNAAADDEEmK	1	5	1	Q9S6Y2	C4(Carbamidomethyl); M7(Oxidation); M17(Oxidation)	0	45.38	0.0330746	3		123.694	12.5382	0
55	Ta_S17981839	Ta_S17981839	208.146	11.02	4	2	2	8	127	13.3481	10.0229
56
57	P40621	HMGL_WHEAT SwissProt databank HMG1 2-like protein	360.378	29.81	2	5	5	10	161	17.2036	6.91748
		A2	Sequence	# PSMs	# Proteins	# Protein Groups	Protein Group Accessions	Modifications	ΔCn	IonScore	Exp Value	Charge		ΔM [ppm]	RT [min]	# Missed Cleavages
		High	AIAAYNKGESAAAAAPK	2	2	1	P40621		0	79.67	1.35818e-05	2		166.8	10.1695	1
		High	APSAFFVFMGEFR	2	2	1	P40621		0	78.94	1.61731e-05	2		563.763	27.3496	0
		High	SLSESEKAPYVAK	2	2	1	P40621		0	61	0.00096773	2		441.797	10.2592	1
		High	RAPSAFFVFmGEFR	2	2	1	P40621	M10(Oxidation)	0	56.31	0.0029308	3		-168.562	22.9373	1
		High	RAPSAFFVFMGEFREEFK	2	2	1	P40621		0	46.57	0.0248732	3		589.988	25.5065	2
		A2	Sequence	# PSMs	# Proteins	# Protein Groups	Protein Group Accessions	Modifications	ΔCn	IonScore	Exp Value	Charge		ΔM [ppm]	RT [min]	# Missed Cleavages
		High	SVVALGITHR	1	1	1	AK252117_1		0	48.24	0.0173619	2		-443.435	12.8945	0
		High	YVTVVLYKPVQR	3	1	1	AK252117_1		0	48.13	0.0197814	2		-6.41931	15.9607	0
58	Ta_S17981839	Ta_S17981839	276.611	11.02	4	2	2	9	127	13.3481	10.0229
		A2	Sequence	# PSMs	# Proteins	# Protein Groups	Protein Group Accessions	Modifications	ΔCn	IonScore	Exp Value	Charge		ΔM [ppm]	RT [min]	# Missed Cleavages
		High	APSAFFVFMGEFR	2	4	1	Ta_S17981839		0	79.37	1.47948e-05	2		20.8252	27.3172	0
		High	APSAFFVFmGEFR	1	4	1	Ta_S17981839	M9(Oxidation)	0	69.43	0.000143848	2		-836.936	24.3414	0
		High	RAPSAFFVFmGEFR	4	4	1	Ta_S17981839	M10(Oxidation)	0	63.66	0.000538718	3		216.331	21.4636	1
		High	RAPSAFFVFMGEFR	2	4	1	Ta_S17981839		0	55.61	0.0034144	3		243.034	24.6206	1
59	Ta_S17981839	Ta_S17981839	314.789	11.02	4	2	2	10	127	13.3481	10.0229
		A2	Sequence	# PSMs	# Proteins	# Protein Groups	Protein Group Accessions	Modifications	ΔCn	IonScore	Exp Value	Charge		ΔM [ppm]	RT [min]	# Missed Cleavages
		High	APSAFFVFMGEFR	2	4	1	Ta_S17981839		0	92.52	7.12767e-07	2		422.191	27.2834	0
		High	RAPSAFFVFmGEFR	2	4	1	Ta_S17981839	M10(Oxidation)	0	62.69	0.000678328	3		-692.633	22.1986	1
		High	APSAFFVFmGEFR	4	4	1	Ta_S17981839	M9(Oxidation)	0	62.27	0.000752422	2		-901.464	25.0054	0
		High	RAPSAFFVFMGEFR	2	4	1	Ta_S17981839		0	48.01	0.0196383	3		14.2426	24.8389	1
60	B2CGM5	B2CGM5_WHEAT TrEMBL databank Triticin	856.257	14.21	2	7	7	30	577	64.8416	6.85889
		A2	Sequence	# PSMs	# Proteins	# Protein Groups	Protein Group Accessions	Modifications	ΔCn	IonScore	Exp Value	Charge		ΔM [ppm]	RT [min]	# Missed Cleavages
		High	LLAEALGTSGK	14	2	1	B2CGM5		0	87.32	2.54314e-06	2		364.859	14.9442	0
		High	SQAGLTEYFDEENEQFR	5	2	1	B2CGM5		0	84.71	3.894e-06	2		365.228	21.5449	0
		High	SSQLHSSQNIFSGFDVR	4	2	1	B2CGM5		0	80.58	1.03283e-05	2		144.264	18.5873	0
		High	EPESYPHTQYEEGQSQAK	3	2	1	B2CGM5		0	69.59	0.000125886	2		25.9842	9.69534	0
		High	cTGVFAIR	2	2	1	B2CGM5	C1(Carbamidomethyl)	0	51.36	0.00823372	2		528.593	15.6875	0
		High	EFLFAGNYR	1	2	1	B2CGM5		0	50.27	0.0127784	2		-39.7079	19.0177	0
		High	HKEFLFAGNYR	1	2	1	B2CGM5		0	48.19	0.0185171	2		433.797	15.0843	1
		A2	Sequence	# PSMs	# Proteins	# Protein Groups	Protein Group Accessions	Modifications	ΔCn	IonScore	Exp Value	Charge		ΔM [ppm]	RT [min]	# Missed Cleavages
		High	GLDVIQQAQSGTGK	2	12	1	Os06t0701100-03		0	62.52	0.000731407	2		512.598	14.0242	0
		High	mFVLDEADEmLSR	1	12	1	Os06t0701100-03	M1(Oxidation); M10(Oxidation)	0	60.24	0.00118862	2		472.944	17.7927	0
61	B2CGM5	B2CGM5_WHEAT TrEMBL databank Triticin	650.943	14.04	2	6	6	20	577	64.8416	6.85889
		A2	Sequence	# PSMs	# Proteins	# Protein Groups	Protein Group Accessions	Modifications	ΔCn	IonScore	Exp Value	Charge		ΔM [ppm]	RT [min]	# Missed Cleavages
		High	SQAGLTEYFDEENEQFR	8	2	1	B2CGM5		0	83.94	4.65928e-06	2		350.564	19.6397	0
		High	LLAEALGTSGK	5	2	1	B2CGM5		0	73.67	5.91558e-05	2		-97.5601	13.9122	0
		High	cTGVFAIR	2	2	1	B2CGM5	C1(Carbamidomethyl)	0	54.75	0.00359066	2		605.966	15.6773	0
		High	LQSQNDDIIHVNHTLK	2	2	1	B2CGM5		0	50.49	0.0105906	2		766.486	12.2682	0
		High	HKEFLFAGNYR	2	2	1	B2CGM5		0	49.99	0.0123644	2		518.706	14.4364	1
		High	EPESYPHTQYEEGQSQAK	1	2	1	B2CGM5		0	48.02	0.0180707	2		103.574	9.69438	0
		A2	Sequence	# PSMs	# Proteins	# Protein Groups	Protein Group Accessions	Modifications	ΔCn	IonScore	Exp Value	Charge		ΔM [ppm]	RT [min]	# Missed Cleavages
		High	FTVFEAALTR	2	1	1	Q70JP9		0	64.25	0.000444747	2		545.269	20.5337	0
		High	AAVAAAAVVPGPDK	1	1	1	Q70JP9		0	53.8	0.0053203	2		-172.867	12.8211	0
62	AK376772	High Confidence barley gene annotations derived from the Morex 50x WGS sequence from MIPS - ID modified	264.295	16.7	1	6	6	10	563	61.0746	7.23975
		A2	Sequence	# PSMs	# Proteins	# Protein Groups	Protein Group Accessions	Modifications	ΔCn	IonScore	Exp Value	Charge		ΔM [ppm]	RT [min]	# Missed Cleavages
		High	GIcVGIAFQSLK	3	1	1	AK376772	C3(Carbamidomethyl)	0	64.41	0.000474665	2		-273.366	20.8339	0
		High	VLTNAHSVEHFTQVK	2	1	1	AK376772		0	59	0.00148925	2		735.648	12.0539	0
		High	FDLEYDQIVVLETK	2	1	1	AK376772		0	54.77	0.00394694	2		-396.205	23.121	0
		High	QYSSSSSGFIIGGR	1	1	1	AK376772		0	49.68	0.0141523	2		495.715	15.8109	0
		High	SGAYTGFPIIGIEWQK	1	1	1	AK376772		0	46.03	0.0296046	2		388.894	24.5536	0
		High	HLANGGDAAmAELGPAGWEEVVR	1	1	1	AK376772	M10(Oxidation)	0	43.69	0.0468694	3		44.454	19.0261	0
63	Bradi1g53740_1	Brachypodium distachyon CDS-translated proteins from Phytozome US PACid:21819656	95.4074	26.39	1	3	3	4	144	15.3188	5.74463
		A2	Sequence	# PSMs	# Proteins	# Protein Groups	Protein Group Accessions	Modifications	ΔCn	IonScore	Exp Value	Charge		ΔM [ppm]	RT [min]	# Missed Cleavages
		High	KVVGcScVVVK	2	1	1	Bradi1g53740_1	C5(Carbamidomethyl); C7(Carbamidomethyl)	0	51.51	0.00941698	2		380.626	9.80828	1
		High	TLGEWAGLcK	1	1	1	Bradi1g53740_1	C9(Carbamidomethyl)	0	47.65	0.023032	2		632.406	17.608	0
		High	DYGEESEGLNIVQEYVK	1	1	1	Bradi1g53740_1		0	46.81	0.0242916	2		-111.564	22.2564	0
64	Bradi1g53740_1	Brachypodium distachyon CDS-translated proteins from Phytozome US PACid:21819656	128.304	19.44	1	2	2	4	144	15.3188	5.74463
		A2	Sequence	# PSMs	# Proteins	# Protein Groups	Protein Group Accessions	Modifications	ΔCn	IonScore	Exp Value	Charge		ΔM [ppm]	RT [min]	# Missed Cleavages
		High	DYGEESEGLNIVQEYVK	2	1	1	Bradi1g53740_1		0	61.66	0.000795198	2		117.728	22.1005	0
		High	KVVGcScVVVK	2	1	1	Bradi1g53740_1	C5(Carbamidomethyl); C7(Carbamidomethyl)	0	52.9	0.00672336	2		590.124	9.79655	1
65	B7U6L4	B7U6L4_WHEAT TrEMBL databank Globulin 3	261.776	9.52	1	4	4	7	588	66.3096	7.88428
		A2	Sequence	# PSMs	# Proteins	# Protein Groups	Protein Group Accessions	Modifications	ΔCn	IonScore	Exp Value	Charge		ΔM [ppm]	RT [min]	# Missed Cleavages
		High	GSSNLQVVcFEINAER	3	1	1	B7U6L4	C9(Carbamidomethyl)	0	97.77	2.03581e-07	2		36.3537	19.3827	0
		High	AKDQQDEGFVAGPEQQQEHER	1	1	1	B7U6L4		0	57.69	0.00181833	3		-285.343	10.0663	1
		High	DQQDEGFVAGPEQQQEHER	2	1	1	B7U6L4		0	44.12	0.0429507	3		663.18	11.2715	0
		Medium	GSAFVVPPGHPVVEIASSR	1	1	1	B7U6L4		0	43.37	0.054453	2		501.546	17.1741	0
66	B7U6L4	B7U6L4_WHEAT TrEMBL databank Globulin 3	715.075	10.71	1	5	5	21	588	66.3096	7.88428
		A2	Sequence	# PSMs	# Proteins	# Protein Groups	Protein Group Accessions	Modifications	ΔCn	IonScore	Exp Value	Charge		ΔM [ppm]	RT [min]	# Missed Cleavages
		High	GSSNLQVVcFEINAER	7	1	1	B7U6L4	C9(Carbamidomethyl)	0	96.32	2.84985e-07	2		-698.278	20.1882	0
		High	AKDQQDEGFVAGPEQQQEHER	5	1	1	B7U6L4		0	67.32	0.000193703	3		355.908	9.94946	1
		High	GSAFVVPPGHPVVEIASSR	3	1	1	B7U6L4		0	62.54	0.000665057	2		126.992	17.1238	0
		High	DQQDEGFVAGPEQQQEHER	4	1	1	B7U6L4		0	61.97	0.000704963	2		301.786	11.3976	0
		High	EVQEVFR	2	1	1	B7U6L4		0	50.56	0.0126465	2		-375.586	16.0654	0
67	B7U6L4	B7U6L4_WHEAT TrEMBL databank Globulin 3	231.139	17.35	1	4	7	9	588	66.3096	7.88428
		A2	Sequence	# PSMs	# Proteins	# Protein Groups	Protein Group Accessions	Modifications	ΔCn	IonScore	Exp Value	Charge		ΔM [ppm]	RT [min]	# Missed Cleavages
		High	VAIMEVNPR	2	2	2	B7U6L4;B7U6L5		0	62.25	0.000751041	2		-331.07	14.1738	0
		High	GSSNLQVVcFEINAER	2	1	1	B7U6L4	C9(Carbamidomethyl)	0	55.75	0.00324968	2		-785.866	19.4513	0
		High	GSAFVVPPGHPVVEIASSR	1	1	1	B7U6L4		0	53.13	0.00575468	2		437.945	17.2857	0
		High	AKDQQDEGFVAGPEQQQEHER	1	1	1	B7U6L4		0	48.52	0.0146827	3		420.312	9.96356	1
		Medium	SFHALAQHDVR	1	2	2	B7U6L4;B7U6L5		0	47.54	0.0217551	2		534.431	10.1615	0
		Medium	LDDPAQELTFGRPAR	1	2	2	B7U6L4;B7U6L5		0	46.36	0.0280558	3		-272.161	16.1059	0
		Medium	DTFNLLEQRPK	1	1	1	B7U6L4		0	44.08	0.0517825	2		-595.782	16.4386	0
68	B7U6L4	B7U6L4_WHEAT TrEMBL databank Globulin 3	555.321	6.29	1	3	3	13	588	66.3096	7.88428
		A2	Sequence	# PSMs	# Proteins	# Protein Groups	Protein Group Accessions	Modifications	ΔCn	IonScore	Exp Value	Charge		ΔM [ppm]	RT [min]	# Missed Cleavages
		High	GSSNLQVVcFEINAER	6	1	1	B7U6L4	C9(Carbamidomethyl)	0	117.95	1.91724e-09	2		513.223	19.2924	0
		High	AKDQQDEGFVAGPEQQQEHER	3	1	1	B7U6L4		0	77.5	1.88515e-05	3		-122.859	9.78986	1
		High	DQQDEGFVAGPEQQQEHER	4	1	1	B7U6L4		0	68.7	0.000149715	2		293.13	11.4292	0
		A2	Sequence	# PSMs	# Proteins	# Protein Groups	Protein Group Accessions	Modifications	ΔCn	IonScore	Exp Value	Charge		ΔM [ppm]	RT [min]	# Missed Cleavages
		High	VEVEDGNVLVVSGER	1	14	1	Q41561		0	64.7	0.000418845	2		-190.893	16.1339	0
		High	AGLENGVLTVTVPK	2	14	1	Q41561		0	50.17	0.011648	2		443.996	18.6718	0
69	AK250826_1	High Confidence barley gene annotations derived from the Morex 50x WGS sequence from MIPS - ID modified	576.746	51.39	1	3	6	22	144	15.2738	6.01123
		A2	Sequence	# PSMs	# Proteins	# Protein Groups	Protein Group Accessions	Modifications	ΔCn	IonScore	Exp Value	Charge		ΔM [ppm]	RT [min]	# Missed Cleavages
		High	DYGEDSEGLHIVQEYVK	4	1	1	AK250826_1		0	88.92	1.49507e-06	2		-713.655	21	0
		High	HAAQIcVLAEDcDQPDYVK	4	2	2	AK250826_1;MLOC_66817_1	C6(Carbamidomethyl); C12(Carbamidomethyl)	0	79.85	1.16583e-05	2		203.008	15.5084	0
		High	ALcAEHNVHLVTVPSAK	5	2	2	MLOC_66817_1;AK250826_1	C3(Carbamidomethyl)	0	77.26	2.27858e-05	2		400.368	13.1557	0
		High	KVVGcScVVVK	5	1	1	AK250826_1	C5(Carbamidomethyl); C7(Carbamidomethyl)	0	53.72	0.00556613	2		538.473	9.60589	1
		High	VVGcScVVVK	2	1	1	AK250826_1	C4(Carbamidomethyl); C6(Carbamidomethyl)	0	53.53	0.00603596	2		-1079.24	11.7027	0
		High	TLGEWAGLcK	2	2	2	MLOC_66817_1;AK250826_1	C9(Carbamidomethyl)	0	53.09	0.00657301	2		577.492	17.5294	0
70	B7U6L5	B7U6L5_WHEAT TrEMBL databank Globulin 3B	173.924	3.97	1	2	2	5	504	56.8968	7.76709
		A2	Sequence	# PSMs	# Proteins	# Protein Groups	Protein Group Accessions	Modifications	ΔCn	IonScore	Exp Value	Charge		ΔM [ppm]	RT [min]	# Missed Cleavages
		High	DQQDEGFVAGPEQQEQER	2	1	1	B7U6L5		0	66.68	0.000247913	2		451.058	13.0259	0
		High	AKDQQDEGFVAGPEQQEQER	3	1	1	B7U6L5		0	54.73	0.00378374	2		349.91	11.0131	1
71	B7U6L4	B7U6L4_WHEAT TrEMBL databank Globulin 3	316.003	9.52	1	3	3	8	588	66.3096	7.88428
		A2	Sequence	# PSMs	# Proteins	# Protein Groups	Protein Group Accessions	Modifications	ΔCn	IonScore	Exp Value	Charge		ΔM [ppm]	RT [min]	# Missed Cleavages
		High	GSSNLQVVcFEINAER	5	1	1	B7U6L4	C9(Carbamidomethyl)	0	91.01	9.65425e-07	2		87.1744	19.361	0
		High	AKDQQDEGFVAGPEQQQEHER	2	1	1	B7U6L4		0	58.91	0.00134197	3		372.274	9.94214	1
		High	GSAFVVPPGHPVVEIASSR	1	1	1	B7U6L4		0	44.32	0.0437544	2		421.436	18.7971	0
72	B7U6L4	B7U6L4_WHEAT TrEMBL databank Globulin 3	343.278	9.52	1	3	3	10	588	66.3096	7.88428
		A2	Sequence	# PSMs	# Proteins	# Protein Groups	Protein Group Accessions	Modifications	ΔCn	IonScore	Exp Value	Charge		ΔM [ppm]	RT [min]	# Missed Cleavages
		High	GSSNLQVVcFEINAER	6	1	1	B7U6L4	C9(Carbamidomethyl)	0	82.65	6.49646e-06	2		645.26	19.275	0
		High	GSAFVVPPGHPVVEIASSR	2	1	1	B7U6L4		0	78.38	1.75001e-05	2		-584.613	18.6429	0
		High	AKDQQDEGFVAGPEQQQEHER	2	1	1	B7U6L4		0	51.2	0.00792107	3		351.156	9.91152	1
73	B7U6L5	B7U6L5_WHEAT TrEMBL databank Globulin 3B	244.632	7.54	1	3	4	9	504	56.8968	7.76709
		A2	Sequence	# PSMs	# Proteins	# Protein Groups	Protein Group Accessions	Modifications	ΔCn	IonScore	Exp Value	Charge		ΔM [ppm]	RT [min]	# Missed Cleavages
		High	AKDQQDEGFVAGPEQQEQER	3	1	1	B7U6L5		0	104.27	4.1921e-08	2		307.702	11.1035	1
		High	DQQDEGFVAGPEQQEQER	4	1	1	B7U6L5		0	54.8	0.00382241	2		556.205	12.7158	0
		High	LDDPAQELTFGRPAR	1	2	2	B7U6L4;B7U6L5		0	49.73	0.013073	3		-531.41	16.1154	0
		Medium	AKDQQDEGFVAGPEQQEQERGDR	1	1	1	B7U6L5		0	47.33	0.0194044	3		97.9893	10.3963	2
		A2	Sequence	# PSMs	# Proteins	# Protein Groups	Protein Group Accessions	Modifications	ΔCn	IonScore	Exp Value	Charge		ΔM [ppm]	RT [min]	# Missed Cleavages
		High	GSSNLQVVcFEINAER	4	1	1	B7U6L4	C9(Carbamidomethyl)	0	78.95	1.52292e-05	2		501.85	19.3078	0
		High	GSAFVVPPGHPVVEIASSR	4	1	1	B7U6L4		0	54.54	0.00415931	2		516.645	17.0798	0
		High	LDDPAQELTFGRPAR	1	2	2	B7U6L4;B7U6L5		0	49.73	0.013073	3		-531.41	16.1154	0
74	B7U6L4	B7U6L4_WHEAT TrEMBL databank Globulin 3	139.697	7.14	1	3	3	6	588	66.3096	7.88428
		A2	Sequence	# PSMs	# Proteins	# Protein Groups	Protein Group Accessions	Modifications	ΔCn	IonScore	Exp Value	Charge		ΔM [ppm]	RT [min]	# Missed Cleavages
		High	SFHALAQHDVR	2	1	1	B7U6L4		0	66.02	0.000312606	2		166.567	9.81504	0
		High	LAVVLEGEGEVEIVcPHLGR	2	1	1	B7U6L4	C15(Carbamidomethyl)	0	64.67	0.000383791	3		54.0616	20.3323	0
		High	DTFNLLEQRPK	2	1	1	B7U6L4		0	48.88	0.0170983	2		52.5453	16.2794	0
75	B7U6L5	B7U6L5_WHEAT TrEMBL databank Globulin 3B	728.103	11.11	1	4	7	26	504	56.8968	7.76709
		A2	Sequence	# PSMs	# Proteins	# Protein Groups	Protein Group Accessions	Modifications	ΔCn	IonScore	Exp Value	Charge		ΔM [ppm]	RT [min]	# Missed Cleavages
		High	DQQDEGFVAGPEQQEQER	12	1	1	B7U6L5		0	82.72	6.17849e-06	3		-277.685	13.9811	0
		High	AKDQQDEGFVAGPEQQEQER	7	1	1	B7U6L5		0	67.37	0.000206374	2		75.7064	12.5292	1
		High	DQQDEGFVAGPEQQEQERGDR	2	1	1	B7U6L5		0	59.05	0.00133462	3		116.636	11.6502	1
		High	SFHALAQHDVR	2	2	2	B7U6L4;B7U6L5		0	53.43	0.00567518	2		-169.338	9.79197	0
		High	AKDQQDEGFVAGPEQQEQERGDR	1	1	1	B7U6L5		0	45.92	0.0266592	3		316.183	10.2045	2
		High	LDDPAQELTFGRPAR	1	2	2	B7U6L4;B7U6L5		0	45.56	0.0334066	3		310.522	17.8871	0
		Medium	EVQEVFR	1	2	2	B7U6L4;B7U6L5		0	44.92	0.0463512	2		225.921	11.7543	0
		A2	Sequence	# PSMs	# Proteins	# Protein Groups	Protein Group Accessions	Modifications	ΔCn	IonScore	Exp Value	Charge		ΔM [ppm]	RT [min]	# Missed Cleavages
		High	DYGEDSEGLHIVQEYVK	1	1	1	AK250826_1		0	55.06	0.00359702	2		441.722	19.7819	0
		High	HAAQIcVLAEDcDQPDYVK	1	1	1	AK250826_1	C6(Carbamidomethyl); C12(Carbamidomethyl)	0	51.81	0.00744801	3		292.35	15.6158	0
76	B7U6L4	B7U6L4_WHEAT TrEMBL databank Globulin 3	908.607	15.99	1	7	7	26	588	66.3096	7.88428
		A2	Sequence	# PSMs	# Proteins	# Protein Groups	Protein Group Accessions	Modifications	ΔCn	IonScore	Exp Value	Charge		ΔM [ppm]	RT [min]	# Missed Cleavages
		High	AKDQQDEGFVAGPEQQQEHER	5	1	1	B7U6L4		0	84.28	3.98557e-06	3		-207.266	9.80452	1
		High	GSSNLQVVcFEINAER	11	1	1	B7U6L4	C9(Carbamidomethyl)	0	73.59	5.32989e-05	2		63.9408	19.2262	0
		High	DQQDEGFVAGPEQQQEHER	6	1	1	B7U6L4		0	65.09	0.000343055	2		311.756	11.3974	0
		High	GSAFVVPPGHPVVEIASSR	1	1	1	B7U6L4		0	52.3	0.00696573	2		375.105	17.0856	0
		High	SFHALAQHDVR	1	1	1	B7U6L4		0	52.17	0.00758572	2		149.987	9.88474	0
		High	EVQEVFR	1	1	1	B7U6L4		0	49.5	0.0161458	2		-326.466	14.4269	0
		Medium	LAVVLEGEGEVEIVcPHLGR	1	1	1	B7U6L4	C15(Carbamidomethyl)	0.0417	46.03	0.0280604	3		-67.2731	20.4771	0
		A2	Sequence	# PSMs	# Proteins	# Protein Groups	Protein Group Accessions	Modifications	ΔCn	IonScore	Exp Value	Charge		ΔM [ppm]	RT [min]	# Missed Cleavages
		High	FSQVVSNAVDmK	4	1	1	Q8L806	M11(Oxidation)	0	55.21	0.00364378	2		-814.228	12.6024	0
		Medium	LmAVVHNPR	1	1	1	Q8L806	M2(Oxidation)	0	45.49	0.0319	2		499.991	8.82292	0
77	MLOC_57334_1	High Confidence barley gene annotations derived from the Morex 50x WGS sequence from MIPS - ID modified	162.54	9.7	3	4	4	5	598	64.0149	5.65576
		A2	Sequence	# PSMs	# Proteins	# Protein Groups	Protein Group Accessions	Modifications	ΔCn	IonScore	Exp Value	Charge		ΔM [ppm]	RT [min]	# Missed Cleavages
		High	DLINVLEEAIR	2	3	1	MLOC_57334_1		0	86.57	2.69693e-06	2		2.57061	28.0034	0
		High	VIAAGANPVQITR	1	3	1	MLOC_57334_1		0	48.66	0.0162965	2		356.539	14.9045	0
		High	GQYPILIIAEDIEQEALATLVVNK	1	3	1	MLOC_57334_1		0	45.46	0.0289523	3		277.207	33.9139	0
		High	KGVVTLEEGR	1	3	1	MLOC_57334_1		0	45.1	0.0425333	2		580.025	10.4084	1
78	AK373549	High Confidence barley gene annotations derived from the Morex 50x WGS sequence from MIPS - ID modified	99.2008	5.23	1	3	3	5	688	76.8767	5.8208
		A2	Sequence	# PSMs	# Proteins	# Protein Groups	Protein Group Accessions	Modifications	ΔCn	IonScore	Exp Value	Charge		ΔM [ppm]	RT [min]	# Missed Cleavages
		High	SGSTImAcIScAEELER	1	1	1	AK373549	M6(Oxidation); C8(Carbamidomethyl); C11(Carbamidomethyl)	0	69.37	0.00013619	2		336.567	16.8771	0
		High	EIVALALGQK	2	1	1	AK373549		0	58.61	0.00165203	2		455.986	17.3524	0
		High	EGDVFVVPR	2	1	1	AK373549		0	51.85	0.00937961	2		195.92	16.7001	0
79	AT1G04820_1	Arabidopsis thaliana from TAIR Symbols: TUA4, TOR2 tubulin alpha-4 chain chr1:1356421-1358266 REVERSE LENGTH=450	142.512	10	9	3	3	4	450	49.5093	5.05908
		A2	Sequence	# PSMs	# Proteins	# Protein Groups	Protein Group Accessions	Modifications	ΔCn	IonScore	Exp Value	Charge		ΔM [ppm]	RT [min]	# Missed Cleavages
		High	LVSQVISSLTASLR	2	9	1	AT1G04820_1		0	76.96	2.59599e-05	2		552.783	24.9728	0
		High	AVFVDLEPTVIDEVR	1	9	1	AT1G04820_1		0	49.43	0.0140889	2		363.409	23.0304	0
		High	IHFmLSSYAPVISAEK	1	9	1	AT1G04820_1	M4(Oxidation)	0	44.78	0.0402585	2		-32.7232	19.8718	0
		A2	Sequence	# PSMs	# Proteins	# Protein Groups	Protein Group Accessions	Modifications	ΔCn	IonScore	Exp Value	Charge		ΔM [ppm]	RT [min]	# Missed Cleavages
		High	EGDVFVVPR	1	1	1	AK373549		0	49.49	0.0161505	2		-47.2757	16.243	0
		High	EIVALALGQK	1	1	1	AK373549		0	49.07	0.0145168	2		266.975	17.3763	0
80
81	Bradi4g43290_1	Brachypodium distachyon CDS-translated proteins from Phytozome US PACid:21809976	500.979	29.36	2	7	7	17	327	33.7533	6.03662
		A2	Sequence	# PSMs	# Proteins	# Protein Groups	Protein Group Accessions	Modifications	ΔCn	IonScore	Exp Value	Charge		ΔM [ppm]	RT [min]	# Missed Cleavages
		High	AVEYDNFIEccLTVK	3	2	1	Bradi4g43290_1	C10(Carbamidomethyl); C11(Carbamidomethyl)	0	80.07	1.17889e-05	2		177.958	21.3319	0
		High	ELQSALSGYNQSFSIR	3	2	1	Bradi4g43290_1		0	78.88	1.541e-05	2		506.269	19.1703	0
		High	TVHLLMYLFTNTNVR	2	2	1	Bradi4g43290_1		0	78.85	1.58758e-05	2		480.423	24.4507	0
		High	DALLSLGYSVSPTVLDLLVSK	3	2	1	Bradi4g43290_1		0	75.58	3.08016e-05	3		83.831	30.9788	0
		High	EFTSVFYSLQNWR	2	2	1	Bradi4g43290_1		0	69.95	0.000127479	2		28.4082	24.8522	0
		High	DGSGTIDDKELQSALSGYNQSFSIR	2	2	1	Bradi4g43290_1		0	64.35	0.000373893	3		406.998	21.2143	1
		Medium	IDASELR	2	2	1	Bradi4g43290_1		0	49.8	0.0166383	2		676.078	10.7829	0
		A2	Sequence	# PSMs	# Proteins	# Protein Groups	Protein Group Accessions	Modifications	ΔCn	IonScore	Exp Value	Charge		ΔM [ppm]	RT [min]	# Missed Cleavages
		High	GAGLVLNEYR	2	1	1	P08819		0	50.37	0.0126546	2		278.234	15.5471	0
		Medium	DFYIAGESYAGHYVPELSQLVHR	1	1	1	P08819		0	47.12	0.0197689	3		93.6492	22.1934	0
82	MLOC_37450_1	Low Confidence barley gene annotations derived from the Morex 50x WGS sequence from MIPS - ID modified	672.996	23.23	1	3	7	21	310	35.28	9.26123
		A2	Sequence	# PSMs	# Proteins	# Protein Groups	Protein Group Accessions	Modifications	ΔCn	IonScore	Exp Value	Charge		ΔM [ppm]	RT [min]	# Missed Cleavages
		High	GISADDMEAVYK	2	1	1	MLOC_37450_1		0	81.64	8.28618e-06	2		15.4701	15.4294	0
		High	DVTAQIVYATIAGDIVMAAAYSHELPR	2	3	2	Bradi5g09500_1;MLOC_37450_1		0	80.52	8.65421e-06	3		-33.7736	32.7969	0
		High	GALDGGLDIPHSDK	3	3	2	Bradi5g09500_1;MLOC_37450_1		0	73.82	5.03899e-05	2		628.63	14.0582	0
		High	ALLDVGLIR	4	3	2	Bradi5g09500_1;MLOC_37450_1		0	63.3	0.000517993	2		88.1591	22.5284	0
		High	GISADDmEAVYK	2	1	1	MLOC_37450_1	M7(Oxidation)	0	59.26	0.00153723	2		538.68	11.5675	0
		High	DVTAQIVYATIAGDIVmAAAYSHELPR	4	3	2	Bradi5g09500_1;MLOC_37450_1	M17(Oxidation)	0	58.47	0.00138265	3		-33.1791	32.3619	0
		High	SLDAEIHR	1	1	1	MLOC_37450_1		0	52.66	0.00571242	2		-155.501	9.8029	0
		High	GALDGGLDIPHSDKR	2	3	2	Bradi5g09500_1;MLOC_37450_1		0	51.51	0.00870536	2		357.429	12.684	1
		High	GISADDmEAVYKK	1	1	1	MLOC_37450_1	M7(Oxidation)	0	50.01	0.0125745	2		528.151	9.92179	1
		A2	Sequence	# PSMs	# Proteins	# Protein Groups	Protein Group Accessions	Modifications	ΔCn	IonScore	Exp Value	Charge		ΔM [ppm]	RT [min]	# Missed Cleavages
		High	DVTAQIVYATIAGDIVMAAAYSHELPR	2	3	2	Bradi5g09500_1;MLOC_37450_1		0	80.52	8.65421e-06	3		-33.7736	32.7969	0
		High	GALDGGLDIPHSDK	3	3	2	Bradi5g09500_1;MLOC_37450_1		0	73.82	5.03899e-05	2		628.63	14.0582	0
		High	ALLDVGLIR	4	3	2	Bradi5g09500_1;MLOC_37450_1		0	63.3	0.000517993	2		88.1591	22.5284	0
		High	DVTAQIVYATIAGDIVmAAAYSHELPR	4	3	2	Bradi5g09500_1;MLOC_37450_1	M17(Oxidation)	0	58.47	0.00138265	3		-33.1791	32.3619	0
		High	YIYGGHVADYmK	2	2	1	Bradi5g09500_1	M11(Oxidation)	0	54.58	0.00453448	2		356.846	12.0338	0
		High	LNALNSSAGADVDEDDDE	1	2	1	Bradi5g09500_1		0	51.86	0.00774623	2		276.315	14.4344	0
		High	GALDGGLDIPHSDKR	2	3	2	Bradi5g09500_1;MLOC_37450_1		0	51.51	0.00870536	2		357.429	12.684	1
		High	YQSHFSEYIK	1	2	1	Bradi5g09500_1		0	46.11	0.0328383	2		498.902	13.6932	0
83	MLOC_54589_1	High Confidence barley gene annotations derived from the Morex 50x WGS sequence from MIPS - ID modified	517.381	37.05	1	7	7	14	332	36.1419	6.43018
		A2	Sequence	# PSMs	# Proteins	# Protein Groups	Protein Group Accessions	Modifications	ΔCn	IonScore	Exp Value	Charge		ΔM [ppm]	RT [min]	# Missed Cleavages
		High	GHNDVVTAIATPIDNSPFIVSSSR	1	1	1	MLOC_54589_1		0	82.97	5.39685e-06	3		-552.825	20.5967	0
		High	LWDLSTGVTTR	2	1	1	MLOC_54589_1		0	72.07	8.30785e-05	2		448.751	18.4574	0
		High	LYSLDAGSIINSLcFSPNR	2	1	1	MLOC_54589_1	C14(Carbamidomethyl)	0	69.17	0.000139909	2		451.225	24.8657	0
		High	DGVTLLWDLTEGK	4	1	1	MLOC_54589_1		0	66.77	0.000276131	2		75.5416	25.9127	0
		High	FSPNNFAPTIVSGSWDR	3	1	1	MLOC_54589_1		0	64.33	0.000439489	2		48.5332	21.7734	0
		High	cTLDGHGGYVSAVAVSPDGSLcASGGK	1	1	1	MLOC_54589_1	C1(Carbamidomethyl); C22(Carbamidomethyl)	0	48.69	0.0137648	3		297.181	15.8618	0
		High	YWLcAATQDSIK	1	1	1	MLOC_54589_1	C4(Carbamidomethyl)	0	48.08	0.019087	2		1027.15	18.7026	0
		A2	Sequence	# PSMs	# Proteins	# Protein Groups	Protein Group Accessions	Modifications	ΔCn	IonScore	Exp Value	Charge		ΔM [ppm]	RT [min]	# Missed Cleavages
		High	DVISVAFSVDNR	1	1	1	MLOC_56536_2		0	64.42	0.000456569	2		510.13	20.0839	0
		High	HVVQDLKPEVQVSK	1	1	1	MLOC_56536_2		0	53.95	0.00508813	2		259.425	11.1248	0
84	MLOC_7688_1	High Confidence barley gene annotations derived from the Morex 50x WGS sequence from MIPS - ID modified	1519.13	32.19	1	7	7	35	320	34.5281	5.50342
		A2	Sequence	# PSMs	# Proteins	# Protein Groups	Protein Group Accessions	Modifications	ΔCn	IonScore	Exp Value	Charge		ΔM [ppm]	RT [min]	# Missed Cleavages
		High	FAVAAPAAAASGGAAAAAPK	10	1	1	MLOC_7688_1		0	116.86	2.4945e-09	2		476.446	15.0037	0
		High	NVLAVALETDYSYDHADK	3	1	1	MLOC_7688_1		0	101.66	7.96016e-08	2		342.072	19.6137	0
		High	VGSSESALLAK	5	1	1	MLOC_7688_1		0	89.67	1.52239e-06	2		337.969	15.0114	0
		High	VLIAVADNVGSK	4	1	1	MLOC_7688_1		0	82.93	6.30246e-06	2		-919.969	15.7204	0
		High	DFLELSNLLVGNVGLIFTK	8	1	1	MLOC_7688_1		0	82.83	6.01302e-06	2		80.5217	32.8837	0
		High	GTVEITIPVELIK	4	1	1	MLOC_7688_1		0	52.33	0.00715783	2		504.952	25.2754	0
		High	LcQLLEEYTK	1	1	1	MLOC_7688_1	C2(Carbamidomethyl)	0	45.01	0.0385258	2		-75.7097	19.357	0
		A2	Sequence	# PSMs	# Proteins	# Protein Groups	Protein Group Accessions	Modifications	ΔCn	IonScore	Exp Value	Charge		ΔM [ppm]	RT [min]	# Missed Cleavages
		High	YTIGGDLGGGEGHTGWVScVR	2	1	1	MLOC_54589_1	C19(Carbamidomethyl)	0	85.81	2.96891e-06	2		547.096	17.6073	0
		High	LYSLDAGSIINSLcFSPNR	3	1	1	MLOC_54589_1	C14(Carbamidomethyl)	0	83.5	5.1152e-06	2		226.411	24.9083	0
		High	LWDLSTGVTTR	3	1	1	MLOC_54589_1		0	75.17	4.15887e-05	2		412.806	19.1465	0
		High	DGVTLLWDLTEGK	3	1	1	MLOC_54589_1		0	69.46	0.000148633	2		13.3622	26.0077	0
		High	LWNTLGEcK	2	1	1	MLOC_54589_1	C8(Carbamidomethyl)	0	46.78	0.0284249	2		320.371	15.7458	0
		High	YWLcAATQDSIK	1	1	1	MLOC_54589_1	C4(Carbamidomethyl)	0	43.49	0.0558366	2		582.836	18.898	0
85	MLOC_54589_1	High Confidence barley gene annotations derived from the Morex 50x WGS sequence from MIPS - ID modified	999.207	46.99	1	9	9	27	332	36.1419	6.43018
		A2	Sequence	# PSMs	# Proteins	# Protein Groups	Protein Group Accessions	Modifications	ΔCn	IonScore	Exp Value	Charge		ΔM [ppm]	RT [min]	# Missed Cleavages
		High	LYSLDAGSIINSLcFSPNR	3	1	1	MLOC_54589_1	C14(Carbamidomethyl)	0	107.32	2.11377e-08	2		16.187	24.7893	0
		High	YTIGGDLGGGEGHTGWVScVR	4	1	1	MLOC_54589_1	C19(Carbamidomethyl)	0	84.69	3.84235e-06	2		461.655	17.5132	0
		High	GHNDVVTAIATPIDNSPFIVSSSR	2	1	1	MLOC_54589_1		0	83.52	4.83714e-06	2		385.374	20.6155	0
		High	FSPNNFAPTIVSGSWDR	2	1	1	MLOC_54589_1		0	75.94	3.03353e-05	2		57.1646	21.7365	0
		High	DVLSVAFSIDNR	4	1	1	MLOC_54589_1		0	73.38	6.15142e-05	2		81.9591	23.6061	0
		High	cTLDGHGGYVSAVAVSPDGSLcASGGK	1	1	1	MLOC_54589_1	C1(Carbamidomethyl); C22(Carbamidomethyl)	0	71.2	7.91386e-05	3		-515.388	15.9743	0
		High	DGVTLLWDLTEGK	7	1	1	MLOC_54589_1		0	69.7	0.000141333	2		455.874	27.8348	0
		High	LWDLSTGVTTR	2	1	1	MLOC_54589_1		0	65.17	0.000412146	2		89.0857	20.042	0
		High	YWLcAATQDSIK	2	1	1	MLOC_54589_1	C4(Carbamidomethyl)	0	54.7	0.00412001	2		-178.028	19.6813	0
		A2	Sequence	# PSMs	# Proteins	# Protein Groups	Protein Group Accessions	Modifications	ΔCn	IonScore	Exp Value	Charge		ΔM [ppm]	RT [min]	# Missed Cleavages
		High	HVVQDLKPEVQVSK	1	1	1	MLOC_56536_2		0	52.62	0.00687681	2		506.965	11.2521	0
		High	DGVTLLWDLSEGK	1	1	1	MLOC_56536_2		0	48.46	0.0185906	2		676.258	24.997	0
86	Bradi1g72480_1	Brachypodium distachyon CDS-translated proteins from Phytozome US PACid:21818063	404.438	33.33	1	7	7	14	306	33.2135	5.08447
		A2	Sequence	# PSMs	# Proteins	# Protein Groups	Protein Group Accessions	Modifications	ΔCn	IonScore	Exp Value	Charge		ΔM [ppm]	RT [min]	# Missed Cleavages
		High	HTPGTFTNQmQTSFSEPR	2	1	1	Bradi1g72480_1	M10(Oxidation)	0	75.43	3.29194e-05	2		363.985	12.4495	0
		High	WDVMVDLFFYR	2	1	1	Bradi1g72480_1		0	64.61	0.000443027	2		474.175	28.7455	0
		High	YVDIGIPANNK	2	1	1	Bradi1g72480_1		0	62.4	0.00079592	2		384.147	15.2864	0
		High	ESALGNIPTIAFcDTDSPmR	1	1	1	Bradi1g72480_1	C13(Carbamidomethyl); M19(Oxidation)	0	57.6	0.00193791	2		18.6167	21.3214	0
		High	FAQHTGANAIAGR	3	1	1	Bradi1g72480_1		0	53.22	0.00601351	2		417.867	9.3812	0
		High	RSDGIYIINLGK	2	1	1	Bradi1g72480_1		0	50.54	0.0113758	3		410.738	17.6994	1
		High	EQDIQmmLAADVHLGTK	2	1	1	Bradi1g72480_1	M6(Oxidation); M7(Oxidation)	0	46.05	0.0299255	2		154.267	18.1632	0
		A2	Sequence	# PSMs	# Proteins	# Protein Groups	Protein Group Accessions	Modifications	ΔCn	IonScore	Exp Value	Charge		ΔM [ppm]	RT [min]	# Missed Cleavages
		High	SDLVNNLGTIAR	4	17	1	Os04t0107900-02		0	51.81	0.00880063	2		588.588	17.118	0
		High	ELISNSSDALDK	2	17	1	Os04t0107900-02		0	46.42	0.030031	2		-45.2083	12.8323	0
87	MLOC_59149_1	High Confidence barley gene annotations derived from the Morex 50x WGS sequence from MIPS - ID modified	893.686	33.16	1	10	10	31	386	42.9775	8.67529
		A2	Sequence	# PSMs	# Proteins	# Protein Groups	Protein Group Accessions	Modifications	ΔCn	IonScore	Exp Value	Charge		ΔM [ppm]	RT [min]	# Missed Cleavages
		High	LVPFNPAYEDASVLWTESK	3	1	1	MLOC_59149_1		0	82.1	7.0113e-06	2		-98.6154	24.3636	0
		High	ASEDYcLAVR	3	1	1	MLOC_59149_1	C6(Carbamidomethyl)	0	80.11	1.16682e-05	2		466.44	13.7761	0
		High	AGEDYSLTAR	3	1	1	MLOC_59149_1		0	78.81	1.49738e-05	2		-187.943	11.8418	0
		High	IRDEEGYPAFAIVNK	4	1	1	MLOC_59149_1		0	76.51	2.69626e-05	2		604.071	16.9979	1
		High	LVPYNPAYQDESVLWTESR	3	1	1	MLOC_59149_1		0	74.27	4.15917e-05	2		459.29	21.3306	0
		High	DQAPAASGPNQIFK	3	1	1	MLOC_59149_1		0	65.53	0.000352658	2		250.947	14.534	0
		High	DGEVVLAPVNPK	3	1	1	MLOC_59149_1		0	58.58	0.00166522	2		484.431	14.9107	0
		High	NGTVcLAPTNPR	2	1	1	MLOC_59149_1	C5(Carbamidomethyl)	0	52.26	0.00727324	2		207.949	11.9335	0
		High	IYcRASEDYcLAVR	2	1	1	MLOC_59149_1	C3(Carbamidomethyl); C10(Carbamidomethyl)	0	51.81	0.00799347	3		-103.466	13.7761	1
		High	DEEGmPAFALVNK	5	1	1	MLOC_59149_1	M5(Oxidation)	0	47.74	0.021073	2		528.019	18.9381	0
		A2	Sequence	# PSMs	# Proteins	# Protein Groups	Protein Group Accessions	Modifications	ΔCn	IonScore	Exp Value	Charge		ΔM [ppm]	RT [min]	# Missed Cleavages
		High	ANLHHVWDVSIIDTVmK	4	1	1	Bradi2g01980_1	M16(Oxidation)	0	59.85	0.00122012	3		-63.9073	18.7779	0
		High	ANLHHVWDVSIIDTVMK	2	1	1	Bradi2g01980_1		0	57.86	0.00194658	3		210.521	21.4399	0
		High	ATcANDYAIESIHLScNYAYK	3	1	1	Bradi2g01980_1	C3(Carbamidomethyl); C16(Carbamidomethyl)	0	49.58	0.0117127	3		500.111	18.0933	0
		Medium	LALILNR	2	1	1	Bradi2g01980_1		0	44.8	0.0365122	2		742.022	18.7645	0
88	Os06t0701100-03	Oryza sativa from IRGSP Japan Similar to cDNA clone:001-114-H08, full insert sequence.	273.812	11.5	11	4	4	9	400	45.6374	5.66846
		A2	Sequence	# PSMs	# Proteins	# Protein Groups	Protein Group Accessions	Modifications	ΔCn	IonScore	Exp Value	Charge		ΔM [ppm]	RT [min]	# Missed Cleavages
		High	GLDVIQQAQSGTGK	2	11	1	Os06t0701100-03		0	75.33	3.84328e-05	2		364.248	14.0598	0
		High	mFVLDEADEmLSR	2	11	1	Os06t0701100-03	M1(Oxidation); M10(Oxidation)	0	62.03	0.000786651	2		567.798	17.7133	0
		High	VLITTDLLAR	4	11	1	Os06t0701100-03		0	54.1	0.00486365	2		-333.298	19.8956	0
		High	ALGDYLGVK	1	11	1	Os06t0701100-03		0	45.19	0.0411963	2		362.027	16.6287	0
		A2	Sequence	# PSMs	# Proteins	# Protein Groups	Protein Group Accessions	Modifications	ΔCn	IonScore	Exp Value	Charge		ΔM [ppm]	RT [min]	# Missed Cleavages
		High	VAIMEVNPR	2	2	1	B7U6L5		0	49.85	0.0119818	2		-535.617	14.1749	0
		High	SFHALAQHDVR	2	2	1	B7U6L5		0	46.93	0.0250216	2		572.897	10.0786	0
89	B7U6L4	B7U6L4_WHEAT TrEMBL databank Globulin 3	369.308	22.79	1	9	9	18	588	66.3096	7.88428
		A2	Sequence	# PSMs	# Proteins	# Protein Groups	Protein Group Accessions	Modifications	ΔCn	IonScore	Exp Value	Charge		ΔM [ppm]	RT [min]	# Missed Cleavages
		High	GSSNLQVVcFEINAER	3	1	1	B7U6L4	C9(Carbamidomethyl)	0	71.07	9.37797e-05	2		356.124	19.4674	0
		High	VAIMEVNPR	2	1	1	B7U6L4		0	61.78	0.000773062	2		-546.904	14.0576	0
		High	QGDVIVAPAGSImHLANTDGR	2	1	1	B7U6L4	M13(Oxidation)	0	55.75	0.00304746	2		449.797	16.2088	0
		High	VAImEVNPR	2	1	1	B7U6L4	M4(Oxidation)	0	54.6	0.00482727	2		749.354	12.8606	0
		High	ILHTISVPGK	1	1	1	B7U6L4		0	53.63	0.00563586	2		137.673	12.6733	0
		High	LGSLLGSR	2	1	1	B7U6L4		0	53.42	0.00721224	2		650.972	14.6072	0
		High	AKDQQDEGFVAGPEQQQEHER	1	1	1	B7U6L4		0	51	0.00829517	3		491.72	9.98828	1
		High	SFHALAQHDVR	3	1	1	B7U6L4		0	49.37	0.0144335	2		-267.083	10.7187	0
		High	AFVVPGLTDADGVGYVAQGEGVLTVIENGEK	1	1	1	B7U6L4		0	47.1	0.0178635	3		46.9546	27.1852	0
		High	EVQEVFR	1	1	1	B7U6L4		0	45.2	0.0416678	2		589.223	12.1291	0
		A2	Sequence	# PSMs	# Proteins	# Protein Groups	Protein Group Accessions	Modifications	ΔCn	IonScore	Exp Value	Charge		ΔM [ppm]	RT [min]	# Missed Cleavages
		High	TDDTPDVSQVQAK	2	1	1	AK371542		0	67.61	0.000228559	2		636.285	10.3144	0
		High	TVYVFGSTEPQLLDVNGESK	1	1	1	AK371542		0	50.16	0.0106961	2		74.6878	21.3655	0
90	AK248838_1	High Confidence barley gene annotations derived from the Morex 50x WGS sequence from MIPS - ID modified	100.876	8.54	1	1	2	4	445	48.7784	8.6167
		A2	Sequence	# PSMs	# Proteins	# Protein Groups	Protein Group Accessions	Modifications	ΔCn	IonScore	Exp Value	Charge		ΔM [ppm]	RT [min]	# Missed Cleavages
		High	SAAPAETHVAPSEEAPQK	3	1	1	AK248838_1		0	57.45	0.00216134	2		377.672	9.09746	0
		Low	FIASEGDTVTPGTIVAIVSK	1	1	1	AK248838_1		0	46.91	0.0235136	2		566.937	23.3124	0
91	Os06t0701100-03	Oryza sativa from IRGSP Japan Similar to cDNA clone:001-114-H08, full insert sequence.	327.936	17.75	9	6	6	9	400	45.6374	5.66846
		A2	Sequence	# PSMs	# Proteins	# Protein Groups	Protein Group Accessions	Modifications	ΔCn	IonScore	Exp Value	Charge		ΔM [ppm]	RT [min]	# Missed Cleavages
		High	GLDVIQQAQSGTGK	3	9	1	Os06t0701100-03		0	79.7	1.39078e-05	2		194.44	13.7218	0
		High	ILASGVHVVVGTPGR	2	9	1	Os06t0701100-03		0	66.75	0.00027822	2		75.0533	14.5071	0
		High	mFVLDEADEmLSR	1	9	1	Os06t0701100-03	M1(Oxidation); M10(Oxidation)	0	53.65	0.00539658	2		49.2223	17.6859	0
		High	KGVAINFVTR	1	9	1	Os06t0701100-03		0	48.27	0.020265	2		546.972	14.3059	1
		High	GVAINFVTR	1	9	1	Os06t0701100-03		0	46.67	0.0303402	2		707.306	16.623	0
		High	IQVGVFSATmPPEALEITR	1	9	1	Os06t0701100-03	M10(Oxidation)	0	45.89	0.0297784	2		571.943	21.9767	0
		High	GDATLGEGASESLHVK	1	1	1	MLOC_73299_1		0	47.38	0.0227681	2		559.522	12.448	0
		High	GTIELAGTNGETTTQGFDDLGK	1	1	1	MLOC_73299_1		0	46.67	0.0237064	2		385.424	18.0507	0
92	MLOC_73076_2	High Confidence barley gene annotations derived from the Morex 50x WGS sequence from MIPS - ID modified	277.596	5.21	1	2	2	10	365	40.0084	5.60498
		A2	Sequence	# PSMs	# Proteins	# Protein Groups	Protein Group Accessions	Modifications	ΔCn	IonScore	Exp Value	Charge		ΔM [ppm]	RT [min]	# Missed Cleavages
		High	FADmTTDEFR	4	1	1	MLOC_73076_2	M4(Oxidation)	0	64.72	0.000459115	2		-733.54	13.7777	0
		High	FADMTTDEFR	5	1	1	MLOC_73076_2		0	58.78	0.00180501	2		-299.164	16.8884	0
		High	HHLSLSGGR	1	1	1	MLOC_73076_2		0	45.52	0.0392915	2		-13.0837	8.59992	0
93	MLOC_73076_2	High Confidence barley gene annotations derived from the Morex 50x WGS sequence from MIPS - ID modified	164.225	12.6	1	3	3	6	365	40.0084	5.60498
		A2	Sequence	# PSMs	# Proteins	# Protein Groups	Protein Group Accessions	Modifications	ΔCn	IonScore	Exp Value	Charge		ΔM [ppm]	RT [min]	# Missed Cleavages
		High	YGDADNLPPAVDWR	1	1	1	MLOC_73076_2		0	67.81	0.000207865	2		-47.6007	18.3585	0
		High	FADmTTDEFR	2	1	1	MLOC_73076_2	M4(Oxidation)	0	56.98	0.00276026	2		-346.728	12.9401	0
		High	FADMTTDEFR	2	1	1	MLOC_73076_2		0	55.62	0.00366562	2		482.223	15.849	0
		High	NGITTESNYPYQGEQGScDQAK	1	1	1	MLOC_73076_2	C18(Carbamidomethyl)	0	44.16	0.0414327	3		-69.3886	14.3965	0
94	Q08837	Q08837_WHEAT TrEMBL databank Triticin	113.341	5.58	3	2	2	3	502	56.9184	9.29053
		A2	Sequence	# PSMs	# Proteins	# Protein Groups	Protein Group Accessions	Modifications	ΔCn	IonScore	Exp Value	Charge		ΔM [ppm]	RT [min]	# Missed Cleavages
		High	LLAEALGTSGK	2	3	1	Q08837		0	76.12	3.34139e-05	2		339.877	13.9534	0
		High	SQAGLTEYFDEENEQFR	1	3	1	Q08837		0	49.98	0.0115847	2		357.186	19.7675	0
95	AK376215	High Confidence barley gene annotations derived from the Morex 50x WGS sequence from MIPS - ID modified	1039.07	40.86	1	10	10	28	350	39.287	6.7417
		A2	Sequence	# PSMs	# Proteins	# Protein Groups	Protein Group Accessions	Modifications	ΔCn	IonScore	Exp Value	Charge		ΔM [ppm]	RT [min]	# Missed Cleavages
		High	GmQDGQEVSFFEEGEPK	4	1	1	AK376215	M2(Oxidation)	0	95.36	3.46172e-07	2		617.608	17.2305	0
		High	FAEINNAYEVLTDQEK	6	1	1	AK376215		0	83.09	5.7392e-06	2		190.426	20.1831	0
		High	GDDVIVELDASLEDLYMGGSLK	2	1	1	AK376215		0	80.11	1.06747e-05	2		355.036	29.7753	0
		High	HLDNHLVQIGSQGVTKPK	5	1	1	AK376215		0	80.1	1.13897e-05	3		-424.649	12.338	0
		High	KGDLYVTFEVLFPK	2	1	1	AK376215		0	74.42	4.41245e-05	2		461.161	24.3484	1
		High	GMQDGQEVSFFEEGEPK	1	1	1	AK376215		0	67.78	0.000196969	2		541.878	18.3903	0
		High	GDLYVTFEVLFPK	2	1	1	AK376215		0	54.01	0.0049645	2		437.304	27.1623	0
		Medium	EGNDLHATVTISLLQALVGFEK	1	1	1	AK376215		0	50.7	0.00936465	2		157.164	27.9892	0
		Medium	FKGEGmPLHQSNK	1	1	1	AK376215	M6(Oxidation)	0	49.88	0.0132008	2		572.527	7.96826	1
		Medium	EGDFLTVDIEK	2	1	1	AK376215		0	49.46	0.0141465	2		-254.901	19.2249	0
		Medium	SFYDVLQVPK	2	1	1	AK376215		0	45.82	0.0312467	2		567.945	20.1808	0
96	MLOC_53993_2	High Confidence barley gene annotations derived from the Morex 50x WGS sequence from MIPS - ID modified	783.574	40.78	1	5	12	26	412	46.1458	6.3667
		A2	Sequence	# PSMs	# Proteins	# Protein Groups	Protein Group Accessions	Modifications	ΔCn	IonScore	Exp Value	Charge		ΔM [ppm]	RT [min]	# Missed Cleavages
		High	KLESGVHVVSGTPGR	5	1	1	MLOC_53993_2		0	85.78	3.32574e-06	2		-115.14	9.88064	1
		High	GLDVQQVSLVINYDLPNNR	3	2	2	MLOC_53993_2;MLOC_54284_4		0	79.89	1.16637e-05	2		424.008	22.6473	0
		High	DVIAQAQSGTGK	2	2	2	MLOC_53993_2;MLOC_54284_4		0	78.47	1.95933e-05	2		225.421	9.62438	0
		High	LLVLDEADEMLSR	2	1	1	MLOC_53993_2		0	76.67	2.73985e-05	2		55.7483	23.7868	0
		High	QFFVAVEKEEWK	1	2	2	MLOC_53993_2;MLOC_54284_4		0	68.99	0.000155823	2		111.1	18.1075	1
		High	TNNFTVSAMHGDmPQK	2	2	2	MLOC_53993_2;MLOC_54284_4	M13(Oxidation)	0	62.38	0.000691172	2		-4.97505	12.2806	0
		High	GFKDQIYDVYR	1	2	2	MLOC_53993_2;MLOC_54284_4		0	59.68	0.00140656	2		-638.597	15.6901	1
		High	KGVAINFVR	2	1	1	MLOC_53993_2		0	58.77	0.0019593	2		85.2593	14.0232	1
		High	FDTLcDLYDTLTITQAVIFcNTK	2	2	2	MLOC_53993_2;MLOC_54284_4	C5(Carbamidomethyl); C20(Carbamidomethyl)	0	51.07	0.00767324	2		427.25	32.659	0
		High	VLITTDVWAR	2	2	2	MLOC_53993_2;MLOC_54284_4		0	48.62	0.0192538	2		445.125	19.001	0
		High	LESGVHVVSGTPGR	2	1	1	MLOC_53993_2		0	46.78	0.0254895	2		466.693	11.2382	0
		High	TNNFTVSAMHGDMPQK	1	2	2	MLOC_53993_2;MLOC_54284_4		0	43.98	0.0485073	2		240.487	13.7432	0
		High	TSmISLSVcQVIETNVHEVQALILSPTR	1	1	1	MLOC_53993_2	M3(Oxidation); C9(Carbamidomethyl)	0	42.35	0.0529656	3		87.5378	31.1804	0
		A2	Sequence	# PSMs	# Proteins	# Protein Groups	Protein Group Accessions	Modifications	ΔCn	IonScore	Exp Value	Charge		ΔM [ppm]	RT [min]	# Missed Cleavages
		High	GLDVQQVSLVINYDLPNNR	3	2	2	MLOC_53993_2;MLOC_54284_4		0	79.89	1.16637e-05	2		424.008	22.6473	0
		High	DVIAQAQSGTGK	2	2	2	MLOC_53993_2;MLOC_54284_4		0	78.47	1.95933e-05	2		225.421	9.62438	0
		High	QFFVAVEKEEWK	1	2	2	MLOC_53993_2;MLOC_54284_4		0	68.99	0.000155823	2		111.1	18.1075	1
		High	TNNFTVSAMHGDmPQK	2	2	2	MLOC_53993_2;MLOC_54284_4	M13(Oxidation)	0	62.38	0.000691172	2		-4.97505	12.2806	0
		High	GFKDQIYDVYR	1	2	2	MLOC_53993_2;MLOC_54284_4		0	59.68	0.00140656	2		-638.597	15.6901	1
		High	GIYGYGFEKPSAIQQR	2	1	1	MLOC_54284_4		0	56.55	0.00266379	2		122.152	15.8637	0
		High	FDTLcDLYDTLTITQAVIFcNTK	2	2	2	MLOC_53993_2;MLOC_54284_4	C5(Carbamidomethyl); C20(Carbamidomethyl)	0	51.07	0.00767324	2		427.25	32.659	0
		High	VLITTDVWAR	2	2	2	MLOC_53993_2;MLOC_54284_4		0	48.62	0.0192538	2		445.125	19.001	0
		High	VMQAVGNYMSVSVHAcVGGK	1	1	1	MLOC_54284_4	C16(Carbamidomethyl)	0	47.53	0.020426	2		168.539	15.903	0
		High	VmQAVGNYMSVSVHAcVGGK	1	1	1	MLOC_54284_4	M2(Oxidation); C16(Carbamidomethyl)	0	46.52	0.0251334	2		313.888	14.4294	0
		High	TNNFTVSAMHGDMPQK	1	2	2	MLOC_53993_2;MLOC_54284_4		0	43.98	0.0485073	2		240.487	13.7432	0
97	B7U6L4	B7U6L4_WHEAT TrEMBL databank Globulin 3	493.169	13.1	1	5	5	17	588	66.3096	7.88428
		A2	Sequence	# PSMs	# Proteins	# Protein Groups	Protein Group Accessions	Modifications	ΔCn	IonScore	Exp Value	Charge		ΔM [ppm]	RT [min]	# Missed Cleavages
		High	SFHALAQHDVR	4	1	1	B7U6L4		0	72.21	7.51617e-05	2		149.987	11.1336	0
		High	GSSNLQVVcFEINAER	3	1	1	B7U6L4	C9(Carbamidomethyl)	0	71.15	9.18186e-05	2		406.176	21.3106	0
		High	LAVVLEGEGEVEIVcPHLGR	7	1	1	B7U6L4	C15(Carbamidomethyl)	0	62.29	0.000663888	3		-72.3223	21.3486	0
		High	DTFNLLEQRPK	1	1	1	B7U6L4		0	48.19	0.0200319	2		212.276	16.9064	0
		High	GSAFVVPPGHPVVEIASSR	2	1	1	B7U6L4		0	44.2	0.0452863	2		162.975	18.2087	0
		A2	Sequence	# PSMs	# Proteins	# Protein Groups	Protein Group Accessions	Modifications	ΔCn	IonScore	Exp Value	Charge		ΔM [ppm]	RT [min]	# Missed Cleavages
		High	NVAYLVVAAGWAR	2	1	1	MLOC_36424_1		0	69.02	0.000165515	2		515.963	22.954	0
		High	SLEAIVEQVR	1	1	1	MLOC_36424_1		0	50.77	0.0113468	2		750.785	18.6053	0
98	MLOC_54589_1	High Confidence barley gene annotations derived from the Morex 50x WGS sequence from MIPS - ID modified	349.12	25.9	1	6	6	9	332	36.1419	6.43018
		A2	Sequence	# PSMs	# Proteins	# Protein Groups	Protein Group Accessions	Modifications	ΔCn	IonScore	Exp Value	Charge		ΔM [ppm]	RT [min]	# Missed Cleavages
		High	LYSLDAGSIINSLcFSPNR	1	1	1	MLOC_54589_1	C14(Carbamidomethyl)	0	73.78	4.83937e-05	2		389.296	24.7866	0
		High	GHNDVVTAIATPIDNSPFIVSSSR	2	1	1	MLOC_54589_1		0	71.94	6.83877e-05	3		-181.175	20.6235	0
		High	DGVTLLWDLTEGKR	1	1	1	MLOC_54589_1		0	67.95	0.000201897	2		597.029	23.2399	1
		High	DVLSVAFSIDNR	3	1	1	MLOC_54589_1		0	65.15	0.000409207	2		137.147	22.1528	0
		High	DGVTLLWDLTEGK	1	1	1	MLOC_54589_1		0	54.38	0.00478302	2		235.89	25.9343	0
		High	FSPNNFAPTIVSGSWDR	1	1	1	MLOC_54589_1		0	47.44	0.0214757	2		-40.7525	21.9639	0
98	Bradi5g01430_2	Brachypodium distachyon CDS-translated proteins from Phytozome US PACid:21826387	305.935	26.23	2	6	6	11	244	28.1561	9.53955
		A2	Sequence	# PSMs	# Proteins	# Protein Groups	Protein Group Accessions	Modifications	ΔCn	IonScore	Exp Value	Charge		ΔM [ppm]	RT [min]	# Missed Cleavages
		High	NFAFVQFETQEEATK	3	2	1	Bradi5g01430_2		0	78.1	1.90109e-05	2		422.941	21.0329	0
		High	KNFAFVQFETQEEATK	2	2	1	Bradi5g01430_2		0	61.81	0.000779539	2		394.564	17.5016	1
		High	SGFAFVYFEDER	2	2	1	Bradi5g01430_2		0	58.22	0.00187964	2		-49.1862	22.1959	0
		High	mRPVFVGNLDYDTR	1	2	1	Bradi5g01430_2	M1(Oxidation)	0	51.7	0.00787907	3		-844.345	16.0022	0
		High	VISVEYAFR	1	2	1	Bradi5g01430_2		0	49.59	0.0125171	2		205.27	17.9615	0
		High	TLFVINFDPINTR	2	2	1	Bradi5g01430_2		0	46.8	0.0257328	2		677.664	26.6922	0
		A2	Sequence	# PSMs	# Proteins	# Protein Groups	Protein Group Accessions	Modifications	ΔCn	IonScore	Exp Value	Charge		ΔM [ppm]	RT [min]	# Missed Cleavages
		High	LGATFSSHPNELIALFSR	1	2	1	AK248622_1		0	56.45	0.00271984	3		566.68	23.157	0
		High	SIGNGVQFLNR	2	2	1	AK248622_1		0	53.97	0.00543114	2		529.799	16.4493	0
		High	KAEEYLVSIPEDTPSSEFNHR	1	2	1	AK248622_1		0	44.91	0.0344287	3		608.829	16.5698	1
99	B7U6L4	B7U6L4_WHEAT TrEMBL databank Globulin 3	642.599	13.44	1	6	6	18	588	66.3096	7.88428
		A2	Sequence	# PSMs	# Proteins	# Protein Groups	Protein Group Accessions	Modifications	ΔCn	IonScore	Exp Value	Charge		ΔM [ppm]	RT [min]	# Missed Cleavages
		High	LAVVLEGEGEVEIVcPHLGR	6	1	1	B7U6L4	C15(Carbamidomethyl)	0	95.35	3.2786e-07	2		538.86	20.7237	0
		High	SFHALAQHDVR	4	1	1	B7U6L4		0	64.5	0.000443605	2		19.8981	10.234	0
		High	AKDQQDEGFVAGPEQQQEHER	3	1	1	B7U6L4		0	58.64	0.00144309	3		0.027058	10.2019	1
		High	DQQDEGFVAGPEQQQEHER	1	1	1	B7U6L4		0	56.67	0.00239206	2		578.685	11.3024	0
		High	GSSNLQVVcFEINAER	3	1	1	B7U6L4	C9(Carbamidomethyl)	0	55.01	0.00384406	2		110.943	21.382	0
		Medium	DTFNLLEQRPK	1	1	1	B7U6L4		0	44.59	0.0460416	2		-635.842	16.8971	0
		A2	Sequence	# PSMs	# Proteins	# Protein Groups	Protein Group Accessions	Modifications	ΔCn	IonScore	Exp Value	Charge		ΔM [ppm]	RT [min]	# Missed Cleavages
		High	SIGNGVQFLNR	2	2	1	AK248622_1		0	52.45	0.00790194	2		-384.904	16.3479	0
		High	KAEEYLVSIPEDTPSSEFNHR	1	2	1	AK248622_1		0	49.69	0.0115094	3		296.029	16.5527	1
100	B7U6L4	B7U6L4_WHEAT TrEMBL databank Globulin 3	754.584	14.8	1	5	5	21	588	66.3096	7.88428
		A2	Sequence	# PSMs	# Proteins	# Protein Groups	Protein Group Accessions	Modifications	ΔCn	IonScore	Exp Value	Charge		ΔM [ppm]	RT [min]	# Missed Cleavages
		High	GSSNLQVVcFEINAER	4	1	1	B7U6L4	C9(Carbamidomethyl)	0	87.98	1.93995e-06	2		150.107	19.8076	0
		High	AKDQQDEGFVAGPEQQQEHER	2	1	1	B7U6L4		0	67.97	0.000168389	3		56.7797	9.89758	1
		High	LAVVLEGEGEVEIVcPHLGR	8	1	1	B7U6L4	C15(Carbamidomethyl)	0	67.92	0.000181389	2		574.384	20.7897	0
		High	SFHALAQHDVR	5	1	1	B7U6L4		0	61.91	0.000817064	2		-1009.71	11.8662	0
		High	GSAFVVPPGHPVVEIASSR	2	1	1	B7U6L4		0	56.95	0.00242416	2		-754.431	17.6848	0
101	B7U6L4	B7U6L4_WHEAT TrEMBL databank Globulin 3	852.632	11.56	1	4	4	23	588	66.3096	7.88428
		A2	Sequence	# PSMs	# Proteins	# Protein Groups	Protein Group Accessions	Modifications	ΔCn	IonScore	Exp Value	Charge		ΔM [ppm]	RT [min]	# Missed Cleavages
		High	GSSNLQVVcFEINAER	4	1	1	B7U6L4	C9(Carbamidomethyl)	0	99.98	1.22382e-07	2		51.2857	21.3181	0
		High	LAVVLEGEGEVEIVcPHLGR	11	1	1	B7U6L4	C15(Carbamidomethyl)	0	96.25	2.66258e-07	2		301.666	20.6865	0
		High	AKDQQDEGFVAGPEQQQEHER	3	1	1	B7U6L4		0	77.8	1.75028e-05	3		-44.5042	10.2992	1
		High	SFHALAQHDVR	5	1	1	B7U6L4		0	67.21	0.000237682	2		149.987	11.1281	0
102	Q2L3T8	Q2L3T8_WHEAT TrEMBL databank Heat shock protein 90	107.38	3.5	25	2	2	3	658	75.5874	5.09717
		A2	Sequence	# PSMs	# Proteins	# Protein Groups	Protein Group Accessions	Modifications	ΔCn	IonScore	Exp Value	Charge		ΔM [ppm]	RT [min]	# Missed Cleavages
		High	SDLVNNLGTIAR	2	25	1	Q2L3T8		0	57.26	0.00245317	2		184.427	17.0332	0
		High	HFSVEGQLEFK	1	25	1	Q2L3T8		0	55.94	0.00336742	2		321.127	16.2639	0
103	MLOC_55999_1	High Confidence barley gene annotations derived from the Morex 50x WGS sequence from MIPS - ID modified	1800.28	35.79	2	16	17	52	665	73.1008	5.21143
		A2	Sequence	# PSMs	# Proteins	# Protein Groups	Protein Group Accessions	Modifications	ΔCn	IonScore	Exp Value	Charge		ΔM [ppm]	RT [min]	# Missed Cleavages
		High	IINEPTAAAIAYGLDK	5	3	2	MLOC_55999_1;MLOC_4447_2		0	100.2	1.1915e-07	2		276.156	20.2284	0
		High	DILLLDVAPLTLGIETVGGVmTK	4	1	1	MLOC_55999_1	M21(Oxidation)	0	88.52	1.53983e-06	2		99.485	29.9836	0
		High	GVNPDEAVAFGAAVQGSILSGEGGDETK	2	1	1	MLOC_55999_1		0	76.2	2.45437e-05	2		431.714	22.9585	0
		High	DILLLDVAPLTLGIETVGGVMTK	2	1	1	MLOC_55999_1		0	75.5	3.0936e-05	2		352.619	32.3818	0
		High	ITPSWVGFTDGER	4	1	1	MLOC_55999_1		0	75.07	4.00182e-05	2		-45.9241	19.3209	0
		High	DAGVIAGLNVAR	3	1	1	MLOC_55999_1		0	74.22	4.42021e-05	2		347.503	16.6519	0
		High	TQIHEIVLVGGSTR	5	1	1	MLOC_55999_1		0	71.97	7.79202e-05	2		227.78	14.6081	0
		High	NQLETYVYNmK	6	1	1	MLOC_55999_1	M10(Oxidation)	0	67.69	0.000218906	2		565.404	14.765	0
		High	EVEAVcNPIVSAVYQR	2	1	1	MLOC_55999_1	C6(Carbamidomethyl)	0	65.51	0.00033553	2		254.135	19.68	0
		High	SGGAPGGEGADGGVDDEDHDEL	2	1	1	MLOC_55999_1		0	63.1	0.000558887	2		292.864	12.6105	0
		High	ARFEELNNDLFR	1	1	1	MLOC_55999_1		0	58.53	0.00174875	3		-234.617	17.6614	1
		High	NGHVEIIANDQGNR	3	2	1	MLOC_55999_1		0	55.72	0.00337682	2		280.945	9.82992	0
		High	LSQEEIDR	2	2	1	MLOC_55999_1		0	53.67	0.00617996	2		78.5102	9.48203	0
		High	mKETAEAYLGK	3	1	1	MLOC_55999_1	M1(Oxidation)	0	53.14	0.00635534	2		473.449	10.3206	1
		High	VEIESLFDGTDFSEPLTR	1	1	1	MLOC_55999_1		0	50.86	0.00930812	2		47.9727	24.1886	0
		High	FEELNNDLFR	2	1	1	MLOC_55999_1		0	48.76	0.0162475	2		188.195	18.9138	0
		High	KFEDKEVQR	1	1	1	MLOC_55999_1		0	48	0.0200537	2		475.812	7.6962	2
		High	EAEEFAEEDKK	1	1	1	MLOC_55999_1		0	46.67	0.0258043	2		501.258	8.66636	1
		High	MKETAEAYLGK	3	1	1	MLOC_55999_1		0	44.71	0.0403835	2		-1105.16	11.6923	1
		A2	Sequence	# PSMs	# Proteins	# Protein Groups	Protein Group Accessions	Modifications	ΔCn	IonScore	Exp Value	Charge		ΔM [ppm]	RT [min]	# Missed Cleavages
		High	YYPTSPQQPGQEQQPR	2	2	1	D1MJA1		0	52.56	0.00668352	2		450.66	10.998	0
		High	QLQQPEQGQQGQQPEQGQQGQQQR	1	2	1	D1MJA1		0	44.74	0.0334714	3		471.475	8.73241	0
104	MLOC_55999_1	High Confidence barley gene annotations derived from the Morex 50x WGS sequence from MIPS - ID modified	1022.79	32.93	2	16	16	36	665	73.1008	5.21143
		A2	Sequence	# PSMs	# Proteins	# Protein Groups	Protein Group Accessions	Modifications	ΔCn	IonScore	Exp Value	Charge		ΔM [ppm]	RT [min]	# Missed Cleavages
		High	IINEPTAAAIAYGLDK	3	2	1	MLOC_55999_1		0	99.02	1.55891e-07	2		-170.706	20.5838	0
		High	EVEAVcNPIVSAVYQR	2	1	1	MLOC_55999_1	C6(Carbamidomethyl)	0	92.23	7.10524e-07	2		314.939	19.7003	0
		High	DILLLDVAPLTLGIETVGGVmTK	5	1	1	MLOC_55999_1	M21(Oxidation)	0	86.63	2.3778e-06	2		-32.2866	30.0581	0
		High	TQIHEIVLVGGSTR	3	1	1	MLOC_55999_1		0	71.28	9.13861e-05	2		-147.01	15.1409	0
		High	mKETAEAYLGK	2	1	1	MLOC_55999_1	M1(Oxidation)	0	67.78	0.000209523	2		391.532	10.3544	1
		High	NQLETYVYNmK	3	1	1	MLOC_55999_1	M10(Oxidation)	0	64.9	0.000420494	2		-700.418	16.2675	0
		High	NGHVEIIANDQGNR	3	2	1	MLOC_55999_1		0	64.47	0.000445466	2		680.035	9.95351	0
		High	DAGVIAGLNVAR	4	1	1	MLOC_55999_1		0	64.05	0.000472634	2		451.57	16.6495	0
		High	SGGAPGGEGADGGVDDEDHDEL	1	1	1	MLOC_55999_1		0	52.71	0.00610701	2		333.572	12.7599	0
		High	DYFDGKEPNK	1	1	1	MLOC_55999_1		0	52.32	0.00714883	2		-38.7958	10.2979	1
		High	ImDYFIK	1	1	1	MLOC_55999_1	M2(Oxidation)	0	51.15	0.0112557	2		496.985	16.0901	0
		High	SQVFTTYQDQQTTVSIQVFEGER	1	1	1	MLOC_55999_1		0	46.41	0.0232663	2		335.748	21.1143	0
		High	LSQEEIDR	2	2	1	MLOC_55999_1		0	45.52	0.0403632	2		-92.4787	9.5285	0
		High	FEELNNDLFR	1	1	1	MLOC_55999_1		0	43.72	0.0512771	2		561.105	19.6677	0
		High	ARFEELNNDLFR	1	1	1	MLOC_55999_1		0	43.53	0.0554378	3		-23.7301	17.6802	1
		High	GTPQIEVTFEVDANGILNVK	1	1	1	MLOC_55999_1		0	43.14	0.0551773	2		148.619	33.4906	0
		High	MKETAEAYLGK	2	1	1	MLOC_55999_1		0	43.09	0.0613046	2		604.114	11.441	1
105	B2CGM5	B2CGM5_WHEAT TrEMBL databank Triticin	742.058	16.81	2	7	7	22	577	64.8416	6.85889
		A2	Sequence	# PSMs	# Proteins	# Protein Groups	Protein Group Accessions	Modifications	ΔCn	IonScore	Exp Value	Charge		ΔM [ppm]	RT [min]	# Missed Cleavages
		High	SQAGLTEYFDEENEQFR	7	2	1	B2CGM5		0	87.45	2.066e-06	2		448.596	21.5987	0
		High	LLAEALGTSGK	4	2	1	B2CGM5		0	74.58	4.98593e-05	2		473.06	16.8386	0
		High	SSQLHSSQNIFSGFDVR	4	2	1	B2CGM5		0	67.19	0.000224685	2		521.047	18.4604	0
		High	cTGVFAIR	2	2	1	B2CGM5	C1(Carbamidomethyl)	0	63.39	0.000534789	2		396.463	15.6312	0
		High	HTQGEQPQmGWSQAK	3	2	1	B2CGM5	M9(Oxidation)	0	54.1	0.00471056	2		49.2898	8.99592	0
		Medium	EPESYPHTQYEEGQSQAK	1	2	1	B2CGM5		0	48.58	0.0158839	2		-29.4941	9.79918	0
		Medium	HKEFLFAGNYR	1	2	1	B2CGM5		0	43.88	0.0502613	2		69.457	14.4388	1
106	B2CGM5	B2CGM5_WHEAT TrEMBL databank Triticin	768.725	22.7	2	10	10	26	577	64.8416	6.85889
		A2	Sequence	# PSMs	# Proteins	# Protein Groups	Protein Group Accessions	Modifications	ΔCn	IonScore	Exp Value	Charge		ΔM [ppm]	RT [min]	# Missed Cleavages
		High	SQAGLTEYFDEENEQFR	4	2	1	B2CGM5		0	120.35	1.0652e-09	2		146.159	21.6084	0
		High	LLAEALGTSGK	7	2	1	B2CGM5		0	69.92	0.000145638	2		464.082	16.1906	0
		High	LQSQNDDIIHVNHTLK	1	2	1	B2CGM5		0	61.83	0.000779829	2		418.716	12.3246	0
		High	HTQGEQPQmGWSQAK	4	2	1	B2CGM5	M9(Oxidation)	0	60.8	0.00100822	3		-123.374	9.39326	0
		High	HKEFLFAGNYR	4	2	1	B2CGM5		0	59.31	0.00145417	2		-647.37	14.3788	1
		High	SSQLHSSQNIFSGFDVR	1	2	1	B2CGM5		0	57.38	0.00214582	2		362.47	20.1741	0
		High	EPESYPHTQYEEGQSQAK	1	2	1	B2CGM5		0	56.67	0.00246321	2		440.081	9.59494	0
		High	cTGVFAIR	2	2	1	B2CGM5	C1(Carbamidomethyl)	0	56.4	0.00246452	2		582.002	15.7541	0
		Medium	FLKPVFTQQR	1	2	1	B2CGM5		0	46.35	0.0307402	2		-1188.38	15.4689	0
		Medium	LQASTPLR	1	2	1	B2CGM5		0	45.32	0.0406864	2		645.931	10.4384	0
		A2	Sequence	# PSMs	# Proteins	# Protein Groups	Protein Group Accessions	Modifications	ΔCn	IonScore	Exp Value	Charge		ΔM [ppm]	RT [min]	# Missed Cleavages
		High	TDDTPDVSQVQAK	1	1	1	AK371542		0	56.42	0.00299922	2		195.911	10.2442	0
		High	VKDEVLPEDEK	2	1	1	AK371542		0	53.45	0.00585718	2		423.918	9.87286	1
107	AK373549	High Confidence barley gene annotations derived from the Morex 50x WGS sequence from MIPS - ID modified	834.53	9.3	1	4	4	17	688	76.8767	5.8208
		A2	Sequence	# PSMs	# Proteins	# Protein Groups	Protein Group Accessions	Modifications	ΔCn	IonScore	Exp Value	Charge		ΔM [ppm]	RT [min]	# Missed Cleavages
		High	VTYIQEGGSETSSLEVQR	7	1	1	AK373549		0	144.14	4.45883e-12	2		68.4439	14.917	0
		High	SEAYSSVSNLLR	5	1	1	AK373549		0	93.09	6.01829e-07	2		5.1505	18.195	0
		High	GDVYNLEQGSILYIQSYPNATR	3	1	1	AK373549		0	87.3	1.96311e-06	2		311.078	22.1302	0
		High	AGAAVGGQVVEK	2	1	1	AK373549		0	64.86	0.000390305	2		410.592	9.36357	0
108	AK373549	High Confidence barley gene annotations derived from the Morex 50x WGS sequence from MIPS - ID modified	487.62	4.36	1	2	2	10	688	76.8767	5.8208
		A2	Sequence	# PSMs	# Proteins	# Protein Groups	Protein Group Accessions	Modifications	ΔCn	IonScore	Exp Value	Charge		ΔM [ppm]	RT [min]	# Missed Cleavages
		High	VTYIQEGGSETSSLEVQR	8	1	1	AK373549		0	114.09	4.5167e-09	2		158.177	16.9285	0
		High	AGAAVGGQVVEK	2	1	1	AK373549		0	61.79	0.000798534	2		379.694	9.46454	0
109	MLOC_56536_2	High Confidence barley gene annotations derived from the Morex 50x WGS sequence from MIPS - ID modified	886.047	50.45	1	9	9	28	335	36.2601	6.52197
		A2	Sequence	# PSMs	# Proteins	# Protein Groups	Protein Group Accessions	Modifications	ΔCn	IonScore	Exp Value	Charge		ΔM [ppm]	RT [min]	# Missed Cleavages
		High	DVISVAFSVDNR	8	1	1	MLOC_56536_2		0	87.33	2.45195e-06	2		-822.954	19.6934	0
		High	HVVQDLKPEVQVSK	4	1	1	MLOC_56536_2		0	84.8	4.16e-06	2		283.965	11.3389	0
		High	GHNDVVTAIAAPIDNSPYIVSGSR	5	1	1	MLOC_56536_2		0	72.25	6.23033e-05	3		134.358	18.9507	0
		High	LTGHGHFVQDVVISSDGQFALSGSWDGELR	2	1	1	MLOC_56536_2		0	68.24	0.000135721	3		-254.596	22.1837	0
		High	LWDLSTGLTTR	3	1	1	MLOC_56536_2		0	62.14	0.000807024	2		26.2116	20.597	0
		High	FSPNIQQPTIVSGSWDK	1	1	1	MLOC_56536_2		0	61.29	0.000878249	2		-536.436	19.5758	0
		High	DGVTLLWDLSEGK	2	1	1	MLOC_56536_2		0	60.69	0.00111496	2		435.748	24.7371	0
		High	STLAGHGGYVNAVAVSPDGSLcASGGK	2	1	1	MLOC_56536_2	C22(Carbamidomethyl)	0	50.59	0.00938008	2		460.472	15.499	0
		Medium	YTIGGDmGGGEGHTGWVScVR	1	1	1	MLOC_56536_2	M7(Oxidation); C19(Carbamidomethyl)	0	45.95	0.0286952	2		655.701	15.1647	0
110	MLOC_7688_1	High Confidence barley gene annotations derived from the Morex 50x WGS sequence from MIPS - ID modified	1260.55	31.56	1	8	8	33	320	34.5281	5.50342
		A2	Sequence	# PSMs	# Proteins	# Protein Groups	Protein Group Accessions	Modifications	ΔCn	IonScore	Exp Value	Charge		ΔM [ppm]	RT [min]	# Missed Cleavages
		High	FAVAAPAAAASGGAAAAAPK	11	1	1	MLOC_7688_1		0	120.27	1.128e-09	2		78.9597	16.4219	0
		High	NVLAVALETDYSYDHADK	4	1	1	MLOC_7688_1		0	92.99	5.85656e-07	2		633.941	19.5063	0
		High	VGSSESALLAK	5	1	1	MLOC_7688_1		0	90.26	1.32877e-06	2		340.037	14.1831	0
		High	VLIAVADNVGSK	2	1	1	MLOC_7688_1		0	79.08	1.63714e-05	2		399.757	15.0362	0
		High	DFLELSNLLVGNVGLIFTK	5	1	1	MLOC_7688_1		0	60.61	0.00100235	3		-94.5552	33.0091	0
		High	TGNKDFLELSNLLVGNVGLIFTK	1	1	1	MLOC_7688_1		0	52.3	0.00625293	2		558.914	30.5583	1
		High	GTVEITIPVELIK	4	1	1	MLOC_7688_1		0	48.89	0.0158045	2		677.239	25.0902	0
		High	FAVAAPAAAASGGAAAAAPKEEEK	1	1	1	MLOC_7688_1		0	47.39	0.0208362	3		407.382	13.4066	1
		A2	Sequence	# PSMs	# Proteins	# Protein Groups	Protein Group Accessions	Modifications	ΔCn	IonScore	Exp Value	Charge		ΔM [ppm]	RT [min]	# Missed Cleavages
		High	DAGVNFFDNAEVYANGR	1	1	1	Bradi3g55400_1		0	66.35	0.000278783	2		410.898	20.9517	0
		High	AEEIMGQAIR	1	1	1	Bradi3g55400_1		0	51.65	0.0094561	2		-53.7676	14.0518	0
		High	AEEImGQAIR	1	1	1	Bradi3g55400_1	M5(Oxidation)	0	48.61	0.0190406	2		-75.1247	10.4923	0
		High	RADVVISTK	1	1	1	Bradi3g55400_1		0	48.3	0.0203636	2		-1332.05	9.12887	1
		High	LDLVGPIVEQPEYNLFSR	2	1	1	Bradi3g55400_1		0	47.82	0.018934	2		571.822	24.7814	0
		Medium	IEAVVQSKPK	1	1	1	Bradi3g55400_1		0	44.23	0.0431452	2		-1236.96	8.65176	0
111	H9AXB3	H9AXB3_WHEAT TrEMBL databank Serpin-N3.2	1530.85	55.28	2	12	13	38	398	42.9694	5.32568
		A2	Sequence	# PSMs	# Proteins	# Protein Groups	Protein Group Accessions	Modifications	ΔCn	IonScore	Exp Value	Charge		ΔM [ppm]	RT [min]	# Missed Cleavages
		High	AFVEVNETGTEAAATTIAK	7	2	1	H9AXB3		0	115.89	3.00579e-09	2		382.177	16.4713	0
		High	LSAEPEFLEQHIPR	4	2	1	H9AXB3		0	114.04	4.85893e-09	2		117.288	18.1064	0
		High	LASAISSNPESTVNNAAFSPVSLHVALSLITAGAGGATR	2	2	1	H9AXB3		0	109.18	8.94869e-09	3		41.3503	27.8577	0
		High	YKAEAQSVDFQTK	2	2	1	H9AXB3		0	77.33	2.3065e-05	2		13.1234	11.3382	1
		High	QAPPPSVLDFIVDHPFLFLIR	2	2	1	H9AXB3		0	76.72	2.29871e-05	3		-131.822	31.1975	0
		High	AAEVTAQVNSWVEK	6	2	1	H9AXB3		0	69.41	0.000145016	2		550.384	16.7946	0
		High	ISLGIEASDLLK	2	2	1	H9AXB3		0	66.07	0.00033938	2		1150.81	23.5525	0
		High	AEAQSVDFQTK	2	2	1	H9AXB3		0	64.41	0.000425726	2		488.96	10.8277	0
		High	DILPAGSIDNTTR	6	2	1	H9AXB3		0	62.58	0.000721869	2		607.594	17.2355	0
		High	QFSmYILLPEALSGLWSLAEK	1	2	1	H9AXB3	M4(Oxidation)	0	55.54	0.00302516	2		381.893	31.7657	0
		High	LSIAHQTR	2	5	2	Q41593;H9AXB3		0	53.06	0.00516209	2		325.066	8.62816	0
		High	VAFANGVFVDASLQLKPSFQELAVcK	1	2	1	H9AXB3	C25(Carbamidomethyl)	0	48.32	0.0146576	3		246.078	24.1188	0
		High	EDTSGVVLFIGHVVNPLLSS	1	2	1	H9AXB3		0	43.18	0.0552965	2		-12.5934	29.2652	0
112	P08819	CBP2_WHEAT SwissProt databank Serine carboxypeptidase 2	236.24	14.41	1	3	4	10	444	49.4751	6.41748
		A2	Sequence	# PSMs	# Proteins	# Protein Groups	Protein Group Accessions	Modifications	ΔCn	IonScore	Exp Value	Charge		ΔM [ppm]	RT [min]	# Missed Cleavages
		High	LPGQPAVDFDMYSGYITVDEGAGR	2	1	1	P08819		0	78.17	1.60551e-05	2		371.166	23.2591	0
		High	LPGQPAVDFDmYSGYITVDEGAGR	2	1	1	P08819	M11(Oxidation)	0	71.37	7.70198e-05	2		343.35	21.52	0
		High	DFYIAGESYAGHYVPELSQLVHR	3	1	1	P08819		0	54.47	0.003644	3		-113.336	22.4216	0
		Medium	GAGLVLNEYR	2	1	1	P08819		0	49.75	0.0148597	2		428.425	16.4225	0
		Low	NPVINLK	1	1	1	P08819		0	42.34	0.0555615	1		371.557	13.5551	0
		A2	Sequence	# PSMs	# Proteins	# Protein Groups	Protein Group Accessions	Modifications	ΔCn	IonScore	Exp Value	Charge		ΔM [ppm]	RT [min]	# Missed Cleavages
		Medium	LSTESEFIEK	1	2	1	C0LF31		0	49.59	0.0132084	2		229.621	13.7865	0
		Medium	EILPEGSIDYTTR	1	2	1	C0LF31		0	46.5	0.0280937	2		619.024	16.5097	0
		Low	SEVQSVDFQNK	1	2	1	C0LF31		0	44.58	0.0435491	2		-123.385	11.6063	0
113	MLOC_53993_2	High Confidence barley gene annotations derived from the Morex 50x WGS sequence from MIPS - ID modified	1283.38	33.98	1	13	13	43	412	46.1458	6.3667
		A2	Sequence	# PSMs	# Proteins	# Protein Groups	Protein Group Accessions	Modifications	ΔCn	IonScore	Exp Value	Charge		ΔM [ppm]	RT [min]	# Missed Cleavages
		High	LLVLDEADEmLSR	4	1	1	MLOC_53993_2	M10(Oxidation)	0	97.78	2.10448e-07	2		473.951	19.3341	0
		High	KLESGVHVVSGTPGR	7	1	1	MLOC_53993_2		0	94.51	4.45594e-07	2		101.536	9.91174	1
		High	DVIAQAQSGTGK	7	1	1	MLOC_53993_2		0	92.76	7.21931e-07	2		-1211.82	11.1178	0
		High	LESGVHVVSGTPGR	3	1	1	MLOC_53993_2		0	77.72	2.07958e-05	2		195.905	10.6174	0
		High	LLVLDEADEMLSR	1	1	1	MLOC_53993_2		0	75.9	3.3072e-05	2		553.217	23.3839	0
		High	GLDVQQVSLVINYDLPNNR	5	1	1	MLOC_53993_2		0	75.03	3.57139e-05	2		411.569	22.7266	0
		High	VLITTDVWAR	3	1	1	MLOC_53993_2		0	59.24	0.00155618	2		-1061.53	19.2733	0
		High	KGVAINFVR	2	1	1	MLOC_53993_2		0	58.65	0.00199052	2		535.565	14.0113	1
		High	RDELTLEGIK	3	1	1	MLOC_53993_2		0	54.32	0.00483125	2		-999.014	16.0041	1
		Medium	GVAINFVR	2	1	1	MLOC_53993_2		0	50.22	0.0144154	2		322.673	17.0552	0
		Medium	TNNFTVSAmHGDmPQK	2	1	1	MLOC_53993_2	M9(Oxidation); M13(Oxidation)	0	49.71	0.012617	2		524.523	9.90135	0
		Medium	DELTLEGIK	1	1	1	MLOC_53993_2		0	48.55	0.0200525	2		215.163	16.5268	0
		Medium	TNNFTVSAMHGDmPQK	1	1	1	MLOC_53993_2	M13(Oxidation)	0	47.94	0.0192825	2		330.409	12.2384	0
		Medium	GFKDQIYDVYR	1	1	1	MLOC_53993_2		0	46.35	0.0305062	2		296.494	15.887	1
		Medium	YLPPELQVVLISATLPHDILEITSK	1	1	1	MLOC_53993_2		0	46.13	0.0242708	2		310.105	31.0588	0
		A2	Sequence	# PSMs	# Proteins	# Protein Groups	Protein Group Accessions	Modifications	ΔCn	IonScore	Exp Value	Charge		ΔM [ppm]	RT [min]	# Missed Cleavages
		High	YGAITDSVImK	1	3	1	Os02t0221500-01	M10(Oxidation)	0	69.68	0.000139112	2		483.553	14.4147	0
		High	GFGFVTFSDPSVIDK	2	3	1	Os02t0221500-01		0	55.93	0.00320683	2		76.4544	22.9999	0
114	MLOC_55999_1	High Confidence barley gene annotations derived from the Morex 50x WGS sequence from MIPS - ID modified	1404.93	41.2	2	4	19	45	665	73.1008	5.21143
		A2	Sequence	# PSMs	# Proteins	# Protein Groups	Protein Group Accessions	Modifications	ΔCn	IonScore	Exp Value	Charge		ΔM [ppm]	RT [min]	# Missed Cleavages
		High	GVNPDEAVAFGAAVQGSILSGEGGDETK	2	3	2	Bradi3g01477_2;MLOC_55999_1		0	91.72	6.8721e-07	2		538.291	23.1923	0
		High	IINEPTAAAIAYGLDK	6	12	4	AK250148_1;Os05t0460000-01;Bradi3g01477_2;MLOC_55999_1		0	91.03	9.81342e-07	2		38.8402	19.8858	0
		High	DILLLDVAPLTLGIETVGGVmTK	4	3	2	Bradi3g01477_2;MLOC_55999_1	M21(Oxidation)	0	83.7	4.66955e-06	2		59.3531	30.2333	0
		High	EVEAVcNPIVSAVYQR	2	3	2	Bradi3g01477_2;MLOC_55999_1	C6(Carbamidomethyl)	0	77.24	2.23566e-05	2		419.099	19.7315	0
		High	DAGVIAGLNVAR	2	3	2	Bradi3g01477_2;MLOC_55999_1		0	76.12	2.99003e-05	2		544.854	17.3566	0
		High	SGGAPGGEGADGGVDDEDHDEL	2	1	1	MLOC_55999_1		0	75.25	3.44677e-05	2		422.335	12.7638	0
		High	DILLLDVAPLTLGIETVGGVMTK	3	3	2	Bradi3g01477_2;MLOC_55999_1		0	73.01	5.48838e-05	2		331.089	32.3378	0
		High	TQIHEIVLVGGSTR	2	1	1	MLOC_55999_1		0	67.02	0.000238173	2		318.363	14.9023	0
		High	ITPSWVGFTDGER	2	1	1	MLOC_55999_1		0	64.38	0.000455942	2		442.593	19.3516	0
		High	NQLETYVYNmK	4	3	2	Bradi3g01477_2;MLOC_55999_1	M10(Oxidation)	0	61.06	0.00101799	2		-8.71991	14.6863	0
		High	KFEDKEVQR	2	3	2	Bradi3g01477_2;MLOC_55999_1		0	59.82	0.00132155	2		486.676	7.81149	2
		High	LSQEEIDR	1	4	2	Bradi3g01477_2;MLOC_55999_1		0	56.86	0.00296473	2		-64.0999	9.49217	0
		High	MKETAEAYLGK	3	3	2	Bradi3g01477_2;MLOC_55999_1		0	56	0.00313709	2		1080.52	11.7158	1
		High	NGHVEIIANDQGNR	2	4	2	Bradi3g01477_2;MLOC_55999_1		0	55.76	0.00328109	2		417.873	10.1033	0
		High	DYFDGKEPNK	2	1	1	MLOC_55999_1		0	53.81	0.00507473	2		322.414	10.2123	1
		High	ARFEELNNDLFR	1	3	2	Bradi3g01477_2;MLOC_55999_1		0	52.69	0.00672299	3		-194.524	17.8852	1
		Medium	FEELNNDLFR	1	3	2	Bradi3g01477_2;MLOC_55999_1		0	50.71	0.0102513	2		564.397	19.4878	0
		Medium	INDAVVTVPAYFNDAQR	1	3	2	Bradi3g01477_2;MLOC_55999_1		0	47.61	0.0205976	2		491.954	19.5528	0
		Medium	VEIESLFDGTDFSEPLTR	1	3	2	Bradi3g01477_2;MLOC_55999_1		0	47.05	0.0224925	2		-488.068	24.2806	0
		Medium	GTPQIEVTFEVDANGILNVK	1	3	2	Bradi3g01477_2;MLOC_55999_1		0	46.33	0.0262399	2		281.556	30.9457	0
		Medium	mKETAEAYLGK	1	3	2	Bradi3g01477_2;MLOC_55999_1	M1(Oxidation)	0	45.78	0.0337806	2		1180.83	12.2725	1
		A2	Sequence	# PSMs	# Proteins	# Protein Groups	Protein Group Accessions	Modifications	ΔCn	IonScore	Exp Value	Charge		ΔM [ppm]	RT [min]	# Missed Cleavages
		High	ELISNSSDALDK	2	1	1	F4Y5B8		0	56.54	0.00295175	2		384.847	12.8301	0
		High	SDLVNNLGTIAR	2	1	1	F4Y5B8		0	52.66	0.00728449	2		438.923	17.0609	0
		High	ATNTLTIVDSGIGmTK	1	1	1	F4Y5B8	M14(Oxidation)	0	51.04	0.00947485	2		317.733	17.1406	0
115	MLOC_55999_1	High Confidence barley gene annotations derived from the Morex 50x WGS sequence from MIPS - ID modified	2037.8	44.51	2	4	21	67	665	73.1008	5.21143
		A2	Sequence	# PSMs	# Proteins	# Protein Groups	Protein Group Accessions	Modifications	ΔCn	IonScore	Exp Value	Charge		ΔM [ppm]	RT [min]	# Missed Cleavages
		High	DILLLDVAPLTLGIETVGGVmTK	8	3	2	Bradi3g01477_2;MLOC_55999_1	M21(Oxidation)	0	103.64	4.73343e-08	2		-60.9595	31.5433	0
		High	EVEAVcNPIVSAVYQR	4	3	2	Bradi3g01477_2;MLOC_55999_1	C6(Carbamidomethyl)	0	95.66	3.24547e-07	2		65.5567	19.9152	0
		High	IINEPTAAAIAYGLDK	5	6	3	Bradi3g01477_2;MLOC_55999_1;AK369055		0	87.52	2.19653e-06	2		572.715	19.865	0
		High	SGGAPGGEGADGGVDDEDHDEL	3	1	1	MLOC_55999_1		0	86.74	2.44554e-06	2		424.234	12.5852	0
		High	GVNPDEAVAFGAAVQGSILSGEGGDETK	3	3	2	Bradi3g01477_2;MLOC_55999_1		0	79.09	1.25771e-05	2		273.858	23.1293	0
		High	TQIHEIVLVGGSTR	3	1	1	MLOC_55999_1		0	78.58	1.70141e-05	2		-237.678	16.4039	0
		High	DAGVIAGLNVAR	2	3	2	Bradi3g01477_2;MLOC_55999_1		0	72.25	7.00767e-05	2		-122.653	18.4568	0
		High	GTPQIEVTFEVDANGILNVK	7	3	2	Bradi3g01477_2;MLOC_55999_1		0	71.09	8.77936e-05	2		489.768	30.3217	0
		High	NGHVEIIANDQGNR	5	4	2	Bradi3g01477_2;MLOC_55999_1		0	65.75	0.000333655	2		6.10276	9.97545	0
		High	EALEWLDENQTAEKEDYEEK	1	1	1	MLOC_55999_1		0	61.54	0.000752241	3		101.587	17.0809	1
		High	LSQEEIDR	3	4	2	Bradi3g01477_2;MLOC_55999_1		0	59.4	0.00165879	2		471.896	9.515	0
		High	FEELNNDLFR	3	3	2	Bradi3g01477_2;MLOC_55999_1		0	58.73	0.00158953	2		423.037	19.1547	0
		High	VEIESLFDGTDFSEPLTR	2	3	2	Bradi3g01477_2;MLOC_55999_1		0	55.82	0.00297085	2		62.2276	26.3236	0
		High	NQLETYVYNmK	4	3	2	Bradi3g01477_2;MLOC_55999_1	M10(Oxidation)	0	55.53	0.003637	2		-41.9354	14.6563	0
		High	EAEEFAEEDKK	3	3	2	Bradi3g01477_2;MLOC_55999_1		0	54.76	0.00411611	2		-195.512	9.05391	1
		High	LADKLESEEKEK	2	3	2	Bradi3g01477_2;MLOC_55999_1		0	52.77	0.00690916	2		345.912	8.46486	2
		High	ITPSWVGFTDGER	1	1	1	MLOC_55999_1		0	51.39	0.0091286	2		589.787	21.1642	0
		High	DILLLDVAPLTLGIETVGGVMTK	2	3	2	Bradi3g01477_2;MLOC_55999_1		0	50.96	0.00882207	2		-155.491	32.2429	0
		High	INDAVVTVPAYFNDAQR	2	3	2	Bradi3g01477_2;MLOC_55999_1		0	50.08	0.0116691	2		378.813	19.5509	0
		High	LADKLESEEK	2	3	2	Bradi3g01477_2;MLOC_55999_1		0	49.4	0.0162722	2		486.285	8.85862	1
		High	ETAEAYLGK	1	3	2	Bradi3g01477_2;MLOC_55999_1		0	48.39	0.0167818	1		-0.270914	11.7674	0
		High	MKETAEAYLGK	1	3	2	Bradi3g01477_2;MLOC_55999_1		0	46.17	0.0289034	2		394.645	11.5856	1
		A2	Sequence	# PSMs	# Proteins	# Protein Groups	Protein Group Accessions	Modifications	ΔCn	IonScore	Exp Value	Charge		ΔM [ppm]	RT [min]	# Missed Cleavages
		High	IINEPTAAAIAYGLDK	5	6	3	Bradi3g01477_2;MLOC_55999_1;AK369055		0	87.52	2.19653e-06	2		572.715	19.865	0
		High	NQVAmNPTNTVFDAK	2	2	1	AK369055	M5(Oxidation)	0	73.07	6.07491e-05	2		147.072	14.1065	0
		High	ATAGDTHLGGEDFDNR	2	2	1	AK369055		0	64.66	0.000430843	2		449.409	11.2959	0
		High	QFAAEEISSmVLIK	2	2	1	AK369055	M10(Oxidation)	0	61.43	0.000870713	2		515.484	19.9288	0
		High	FSDPSVQSDmK	1	2	1	AK369055	M10(Oxidation)	0	57.73	0.00212017	2		479.312	10.1122	0
		High	EIAEAFLGNSVK	1	2	1	AK369055		0	57.57	0.00226264	2		396.983	18.0525	0
		Medium	VQQLLQDFFNGK	1	2	1	AK369055		0.1346	45.18	0.0380162	2		-30.0483	22.5596	0
116	MLOC_55999_1	High Confidence barley gene annotations derived from the Morex 50x WGS sequence from MIPS - ID modified	2398.71	48.87	2	6	23	69	665	73.1008	5.21143
		A2	Sequence	# PSMs	# Proteins	# Protein Groups	Protein Group Accessions	Modifications	ΔCn	IonScore	Exp Value	Charge		ΔM [ppm]	RT [min]	# Missed Cleavages
		High	DILLLDVAPLTLGIETVGGVmTK	7	3	2	Bradi3g01477_2;MLOC_55999_1	M21(Oxidation)	0	102.62	5.98545e-08	2		14.9176	31.4761	0
		High	IINEPTAAAIAYGLDK	6	6	3	AK369055;Bradi3g01477_2;MLOC_55999_1		0	94.44	4.46413e-07	2		484.412	20.524	0
		High	VEIESLFDGTDFSEPLTR	8	3	2	Bradi3g01477_2;MLOC_55999_1		0	88.24	1.70162e-06	2		-8.932	23.7311	0
		High	EVEAVcNPIVSAVYQR	2	3	2	Bradi3g01477_2;MLOC_55999_1	C6(Carbamidomethyl)	0	86.17	2.88587e-06	2		26.9539	19.7863	0
		High	SQVFTTYQDQQTTVSIQVFEGER	2	3	2	Bradi3g01477_2;MLOC_55999_1		0	80.69	8.68499e-06	2		364.213	21.0886	0
		High	TQIHEIVLVGGSTR	3	1	1	MLOC_55999_1		0	75.21	3.66969e-05	2		560.942	14.6231	0
		High	DAGVIAGLNVAR	4	3	2	Bradi3g01477_2;MLOC_55999_1		0	72.77	6.21689e-05	2		-3.06535	16.7237	0
		High	DILLLDVAPLTLGIETVGGVMTK	5	3	2	Bradi3g01477_2;MLOC_55999_1		0	71.82	7.23752e-05	2		2.25377	32.8707	0
		High	GVNPDEAVAFGAAVQGSILSGEGGDETK	3	3	2	Bradi3g01477_2;MLOC_55999_1		0	67.38	0.000187079	2		331.681	23.0669	0
		High	NQLETYVYNmK	4	3	2	Bradi3g01477_2;MLOC_55999_1	M10(Oxidation)	0	66.12	0.000317499	2		88.9346	14.6862	0
		High	EALEWLDENQTAEKEDYEEK	2	1	1	MLOC_55999_1		0	63.65	0.000464315	2		301.765	17.281	1
		High	NGHVEIIANDQGNR	3	4	2	Bradi3g01477_2;MLOC_55999_1		0	62.91	0.000641675	2		-135.944	9.96683	0
		High	LSQEEIDR	2	4	2	Bradi3g01477_2;MLOC_55999_1		0	61.24	0.00108617	2		469.616	9.5612	0
		High	SGGAPGGEGADGGVDDEDHDEL	1	1	1	MLOC_55999_1		0	59.67	0.00124672	2		517.252	12.6385	0
		High	ITPSWVGFTDGER	2	1	1	MLOC_55999_1		0	59.48	0.00141531	2		463.742	20.6854	0
		High	INDAVVTVPAYFNDAQR	2	3	2	Bradi3g01477_2;MLOC_55999_1		0	58.34	0.00175016	2		138.531	19.5191	0
		High	GTPQIEVTFEVDANGILNVK	2	3	2	Bradi3g01477_2;MLOC_55999_1		0	58.1	0.00174768	2		387.38	31.5422	0
		High	EALEWLDENQTAEK	1	1	1	MLOC_55999_1		0	56.04	0.00313646	2		556.364	18.0358	0
		High	KINDAVVTVPAYFNDAQR	1	3	2	Bradi3g01477_2;MLOC_55999_1		0	51.25	0.00877114	2		462.84	17.9894	1
		High	FEELNNDLFR	3	3	2	Bradi3g01477_2;MLOC_55999_1		0	50.81	0.0100159	2		641.69	19.001	0
		High	EAEEFAEEDKK	2	3	2	Bradi3g01477_2;MLOC_55999_1		0	49.3	0.0144001	2		394.268	8.76166	1
		High	mKETAEAYLGK	1	3	2	Bradi3g01477_2;MLOC_55999_1	M1(Oxidation)	0	48.2	0.0193834	2		302.029	10.3975	1
		High	LADKLESEEK	1	3	2	Bradi3g01477_2;MLOC_55999_1		0	45.65	0.0384718	2		-23.2614	8.98678	1
		High	ImDYFIK	1	1	1	MLOC_55999_1	M2(Oxidation)	0	45.06	0.0457338	2		360.891	16.8694	0
		High	MKETAEAYLGK	1	3	2	Bradi3g01477_2;MLOC_55999_1		0	44.02	0.047908	2		362.79	11.5727	1
		A2	Sequence	# PSMs	# Proteins	# Protein Groups	Protein Group Accessions	Modifications	ΔCn	IonScore	Exp Value	Charge		ΔM [ppm]	RT [min]	# Missed Cleavages
		High	EGQNEIYYITGESK	1	3	1	Q2L3T8		0	47.47	0.0226064	2		-146.876	16.5097	0
		High	SDLVNNLGTIAR	1	3	1	Q2L3T8		0	46.99	0.0261062	2		-218.143	17.0969	0
		High	HFSVEGQLEFK	1	3	1	Q2L3T8		0	46.09	0.0318974	2		429.838	16.3868	0
		High	ATNTLTIVDSGIGmTK	1	3	1	Q2L3T8	M14(Oxidation)	0	43.97	0.0486472	2		523.936	17.228	0
117	Q1W681	Q1W681_WHEAT TrEMBL databank Vacuolar proton-ATPase subunit A	2511.46	55.88	1	24	24	73	621	68.4115	5.37646
		A2	Sequence	# PSMs	# Proteins	# Protein Groups	Protein Group Accessions	Modifications	ΔCn	IonScore	Exp Value	Charge		ΔM [ppm]	RT [min]	# Missed Cleavages
		High	LEGDSATIQVYEETAGLTVNDPVLR	3	1	1	Q1W681		0	105	3.23122e-08	2		415.465	23.2755	0
		High	LAEmPADSGYPAYLASR	5	1	1	Q1W681	M4(Oxidation)	0	104.08	4.58222e-08	2		-758.996	16.7392	0
		High	FEDPAEGEDVLIAK	2	1	1	Q1W681		0	99.87	1.30442e-07	2		-1.1939	17.6947	0
		High	DmGYNVSmmADSTSR	4	1	1	Q1W681	M2(Oxidation); M8(Oxidation); M9(Oxidation)	0	89.15	1.43169e-06	2		411.469	9.87048	0
		High	TTLVANTSNMPVAAR	2	1	1	Q1W681		0	86.05	3.10913e-06	2		449.943	14.2814	0
		High	TTLVANTSNmPVAAR	5	1	1	Q1W681	M10(Oxidation)	0	84.67	4.32667e-06	2		599.046	13.4551	0
		High	DMGYNVSmmADSTSR	2	1	1	Q1W681	M8(Oxidation); M9(Oxidation)	0	79.77	1.24202e-05	2		-181.94	11.7104	0
		High	VSGPVVVADGMGGAAmYELVR	3	1	1	Q1W681	M16(Oxidation)	0	78.53	1.59654e-05	2		438.521	20.4323	0
		High	EASIYTGITIAEYFR	4	1	1	Q1W681		0	76.49	2.7998e-05	2		90.4057	26.2529	0
		High	VSGPVVVADGmGGAAmYELVR	6	1	1	Q1W681	M11(Oxidation); M16(Oxidation)	0	74.38	4.14743e-05	2		438.299	18.0026	0
		High	DALGESDKITLETAK	3	1	1	Q1W681		0	72.58	6.88661e-05	2		498.6	14.0829	1
		High	LAADTPLLTGQR	3	1	1	Q1W681		0	70.52	0.000113543	2		437.224	16.4341	0
		High	EDDLNEIVQLVGK	5	1	1	Q1W681		0	68.57	0.000170054	2		319.57	24.8834	0
		High	GVSVPALDKDQQWEFQPNK	1	1	1	Q1W681		0	65.56	0.000313204	2		400.849	18.0201	1
		High	YSNSDTVVYVGcGER	2	1	1	Q1W681	C12(Carbamidomethyl)	0	64.45	0.000440864	2		422.496	15.1159	0
		High	LGVGDNITNGDLYATVFENTLmK	3	1	1	Q1W681	M22(Oxidation)	0	64.39	0.000387588	3		70.8297	24.9668	0
		High	NIIHFNTLANQAVER	2	1	1	Q1W681		0	60.91	0.000963949	2		572.271	17.645	0
		High	LYDDLTTGFR	2	1	1	Q1W681		0	57.16	0.00247992	2		-85.6564	18.4012	0
		High	KPLScELGPGILGNIFDGIQRPLK	1	1	1	Q1W681	C5(Carbamidomethyl)	0	56.57	0.00224952	3		541.418	24.0939	0
		High	DQQWEFQPNK	1	1	1	Q1W681		0	55.35	0.00392773	2		259.555	15.0734	0
		High	VGHDSLIGEIIR	4	1	1	Q1W681		0	54.36	0.00467684	2		-190.87	19.1074	0
		High	YSTALEGYYEK	2	1	1	Q1W681		0	52.54	0.00704255	2		-770.076	15.8804	0
		High	VQcLGSPDR	1	1	1	Q1W681	C3(Carbamidomethyl)	0	52.33	0.00829291	2		-233.271	9.24147	0
		High	GNEmAEVLmDFPQLTmTLPDGR	2	1	1	Q1W681	M4(Oxidation); M9(Oxidation); M16(Oxidation)	0	52.28	0.0062744	2		478.297	22.7385	0
		High	mTTFEEGER	2	1	1	Q1W681	M1(Oxidation)	0	47.31	0.0242267	2		305.144	9.48078	0
		High	MGDLFYR	1	1	1	Q1W681		0	44.67	0.0495549	2		608.95	17.5098	0
		High	TVISQALSK	2	1	1	Q1W681		0	44.41	0.0534127	2		-260.96	15.541	0
118	Bradi1g31690_1	Brachypodium distachyon CDS-translated proteins from Phytozome US PACid:21822288	402.862	16.26	3	7	7	11	621	68.5015	5.32568
		A2	Sequence	# PSMs	# Proteins	# Protein Groups	Protein Group Accessions	Modifications	ΔCn	IonScore	Exp Value	Charge		ΔM [ppm]	RT [min]	# Missed Cleavages
		High	TTLVANTSNmPVAAR	2	3	1	Bradi1g31690_1	M10(Oxidation)	0	90.86	1.04816e-06	2		-113.974	11.6003	0
		High	EDDLNEIVQLVGK	2	3	1	Bradi1g31690_1		0	75.42	3.59508e-05	2		640.245	23.0353	0
		High	LAADTPLLTGQR	1	3	1	Bradi1g31690_1		0	74.88	3.93534e-05	2		-1143.21	15.4147	0
		High	LAEmPADSGYPAYLASR	1	3	1	Bradi1g31690_1	M4(Oxidation)	0	74.7	4.01293e-05	2		414.789	16.5838	0
		High	EASIYTGITIAEYFR	2	3	1	Bradi1g31690_1		0	70.99	9.85008e-05	2		364.009	24.8063	0
		High	EDYLAQNAFTPYDK	2	3	1	Bradi1g31690_1		0	57.23	0.00236174	2		-93.8559	18.4466	0
		High	DALGESDKITLETAK	1	3	1	Bradi1g31690_1		0	52.66	0.006762	2		705.686	14.2393	1
119
120	MLOC_78867_1	High Confidence barley gene annotations derived from the Morex 50x WGS sequence from MIPS - ID modified	929.389	35.55	1	7	13	25	647	71.0771	5.18604
		A2	Sequence	# PSMs	# Proteins	# Protein Groups	Protein Group Accessions	Modifications	ΔCn	IonScore	Exp Value	Charge		ΔM [ppm]	RT [min]	# Missed Cleavages
		High	SINPDEAVAYGAAVQAAILSGEGNEK	2	2	2	MLOC_78867_1;AK369055		0	93.99	4.20672e-07	2		277.906	25.1916	0
		High	ATAGDTHLGGEDFDNR	3	2	2	MLOC_78867_1;AK369055		0	93.08	6.13426e-07	2		78.673	11.1561	0
		High	NVLIFDLGGGTFDVSLLTIEEGIFEVK	2	2	2	MLOC_78867_1;AK369055		0	87.15	1.85332e-06	3		-179.934	33.8808	0
		High	IINEPTAAAIAYGLDK	5	3	3	MLOC_78867_1;AK369055;MLOC_55999_1		0	84.08	4.86206e-06	2		-73.3872	21.5645	0
		High	QFAAEEISSmVLIK	2	2	2	MLOC_78867_1;AK369055	M10(Oxidation)	0	81.35	9.09032e-06	2		-39.9589	19.7645	0
		High	FTDSTVQSDIK	3	1	1	MLOC_78867_1		0	79.07	1.46135e-05	2		-1191.9	12.1573	0
		High	NQVAmNPINTVFDAK	1	1	1	MLOC_78867_1	M5(Oxidation)	0	59.27	0.00148081	2		194.302	19.2165	0
		High	TLSSTAQTTIEIDSLFEGIDFYSTITR	1	1	1	MLOC_78867_1		0	56.32	0.0022071	3		-54.5245	30.7734	0
		High	EIAEAFLGSTVK	1	1	1	MLOC_78867_1		0	52.58	0.00700779	2		132.107	18.4508	0
		Medium	NALENYSYNmR	2	1	1	MLOC_78867_1	M10(Oxidation)	0	48.4	0.0190921	2		41.2646	14.1583	0
		Medium	VVAGPGDKPmINVQYK	1	1	1	MLOC_78867_1	M10(Oxidation)	0	48.27	0.0183564	2		312.807	12.9513	0
		Medium	mVNHFVQEFK	1	2	2	MLOC_78867_1;AK369055	M1(Oxidation)	0	45.44	0.0360971	2		56.5703	13.4904	0
		Medium	VQDLLLLDVTPLSLGLETAGGVmTVLIPR	1	1	1	MLOC_78867_1	M23(Oxidation)	0	42.89	0.0480117	3		-42.9936	31.7472	0
		A2	Sequence	# PSMs	# Proteins	# Protein Groups	Protein Group Accessions	Modifications	ΔCn	IonScore	Exp Value	Charge		ΔM [ppm]	RT [min]	# Missed Cleavages
		High	IINEPTAAAIAYGLDK	5	3	3	MLOC_78867_1;AK369055;MLOC_55999_1		0	84.08	4.86206e-06	2		-73.3872	21.5645	0
		High	GVNPDEAVAFGAAVQGSILSGEGGDETK	1	1	1	MLOC_55999_1		0	75.67	2.71832e-05	2		186.564	23.2813	0
		High	TQIHEIVLVGGSTR	3	1	1	MLOC_55999_1		0	66.86	0.000250974	2		548.263	14.8032	0
		High	FEELNNDLFR	1	1	1	MLOC_55999_1		0	61.17	0.000913357	2		505.337	19.0388	0
		High	DILLLDVAPLTLGIETVGGVmTK	1	1	1	MLOC_55999_1	M21(Oxidation)	0	59.65	0.00119129	3		437.939	30.0426	0
		High	NQLETYVYNmK	2	1	1	MLOC_55999_1	M10(Oxidation)	0	57.97	0.00207369	2		129.711	14.7476	0
		Medium	INDAVVTVPAYFNDAQR	1	1	1	MLOC_55999_1		0	46.15	0.0289786	2		33.5646	19.6213	0
		Medium	DAGVIAGLNVAR	1	1	1	MLOC_55999_1		0	43.47	0.0529166	2		210.05	16.7287	0
		Medium	DYFDGKEPNK	1	1	1	MLOC_55999_1		0	43.44	0.0550814	2		518.057	10.2552	1
121	MLOC_78867_1	High Confidence barley gene annotations derived from the Morex 50x WGS sequence from MIPS - ID modified	1565.15	42.19	1	8	19	49	647	71.0771	5.18604
		A2	Sequence	# PSMs	# Proteins	# Protein Groups	Protein Group Accessions	Modifications	ΔCn	IonScore	Exp Value	Charge		ΔM [ppm]	RT [min]	# Missed Cleavages
		High	IINEPTAAAIAYGLDK	6	7	5	AT5G02500_1;MLOC_78867_1;Os11t0703900-01;AK376662;Bradi3g01477_2		0	93.73	5.23496e-07	2		-607.217	20.9885	0
		High	STVHDVVLVGGSTR	3	3	3	AT5G02500_1;MLOC_78867_1;AK376662		0	87.55	2.15196e-06	2		611.966	13.9065	0
		High	ATAGDTHLGGEDFDNR	5	4	4	AT5G02500_1;MLOC_78867_1;Os11t0703900-01;AK376662		0	79.54	1.38522e-05	2		313.8	11.1468	0
		High	QFAAEEISSMVLIK	3	3	3	MLOC_78867_1;Os11t0703900-01;AK376662		0.3208	72.04	7.57866e-05	2		532.689	23.801	0
		High	NVLIFDLGGGTFDVSLLTIEEGIFEVK	1	4	4	AT5G02500_1;MLOC_78867_1;Os11t0703900-01;AK376662		0	65.68	0.00026104	3		412.14	33.7546	0
		High	EIAEAFLGSTVK	3	1	1	MLOC_78867_1		0	65.31	0.000368583	2		624.965	18.4115	0
		High	FTDSTVQSDIK	3	1	1	MLOC_78867_1		0	65.2	0.000376407	2		509.247	13.8783	0
		High	TTPSYVAFTDSER	3	2	2	AT5G02500_1;MLOC_78867_1		0	65.16	0.000382084	2		-858.936	16.5704	0
		High	mYQGAGADmEGGmDDDTPAASGGPGPK	2	1	1	MLOC_78867_1	M1(Oxidation); M9(Oxidation); M13(Oxidation)	0	61.05	0.000826107	3		351.965	10.4365	0
		High	QFAAEEISSmVLIK	1	3	3	MLOC_78867_1;Os11t0703900-01;AK376662	M10(Oxidation)	0	60.73	0.001023	2		488.347	19.7837	0
		High	FEEmNmDLFR	1	1	1	MLOC_78867_1	M4(Oxidation); M6(Oxidation)	0	57.82	0.00213202	2		480.284	16.0794	0
		High	VQQLLQDFFNGK	4	4	4	AT5G02500_1;MLOC_78867_1;Os11t0703900-01;AK376662		0.2	56.35	0.00288933	2		-291.732	23.0178	0
		High	NALENYSYNmR	2	1	1	MLOC_78867_1	M10(Oxidation)	0	55.79	0.00347363	2		-924.401	14.0675	0
		High	VEIIANDQGNR	1	4	4	AT5G02500_1;MLOC_78867_1;Os11t0703900-01;AK376662		0	54.15	0.00495239	2		-198.453	12.3053	0
		High	DAGVIAGINVLR	2	1	1	MLOC_78867_1		0	52.95	0.0062299	2		449.409	19.9369	0
		High	SINPDEAVAYGAAVQAAILSGEGNEK	1	2	2	MLOC_78867_1;AK376662		0	51.65	0.00721116	3		503.37	25.0492	0
		High	IINEPTAAAIAYGLDKK	1	7	5	AT5G02500_1;MLOC_78867_1;Os11t0703900-01;AK376662;Bradi3g01477_2		0	49.51	0.0135698	2		-184.085	18.1904	1
		High	RFTDSTVQSDIK	2	1	1	MLOC_78867_1		0	49.16	0.0143046	2		376.002	11.2814	1
		High	VVAGPGDKPmINVQYK	2	1	1	MLOC_78867_1	M10(Oxidation)	0	47.22	0.0232868	2		489.719	12.8396	0
		High	EQVFSTYSDNQPGVLIQVYEGER	1	3	3	AT5G02500_1;MLOC_78867_1;Os11t0703900-01		0	46.37	0.0235034	2		416.906	22.3503	0
		High	FEEMNMDLFR	2	1	1	MLOC_78867_1		0	44.99	0.0418018	2		595.724	21.6165	0
		A2	Sequence	# PSMs	# Proteins	# Protein Groups	Protein Group Accessions	Modifications	ΔCn	IonScore	Exp Value	Charge		ΔM [ppm]	RT [min]	# Missed Cleavages
		High	ATSTLTIVDSGIGmTK	1	2	1	F4Y595	M14(Oxidation)	0	59.37	0.0014145	2		408.576	17.0396	0
		High	EGQNEIYYITGESK	1	2	1	F4Y595		0	56.9	0.00258841	2		558.715	16.4003	0
122	Q1W681	Q1W681_WHEAT TrEMBL databank Vacuolar proton-ATPase subunit A	1804.68	39.61	1	18	18	52	621	68.4115	5.37646
123	Q1W681	Q1W681_WHEAT TrEMBL databank Vacuolar proton-ATPase subunit A	2865.07	49.11	1	21	21	78	621	68.4115	5.37646
		A2	Sequence	# PSMs	# Proteins	# Protein Groups	Protein Group Accessions	Modifications	ΔCn	IonScore	Exp Value	Charge		ΔM [ppm]	RT [min]	# Missed Cleavages
		High	DmGYNVSmmADSTSR	6	1	1	Q1W681	M2(Oxidation); M8(Oxidation); M9(Oxidation)	0	111.86	7.74884e-09	2		43.2852	9.9464	0
		High	LAEmPADSGYPAYLASR	4	1	1	Q1W681	M4(Oxidation)	0	106.64	2.57328e-08	2		-667.239	16.9025	0
		High	FEDPAEGEDVLIAK	4	1	1	Q1W681		0	97.93	2.03908e-07	2		66.4173	17.6299	0
		High	GNEmAEVLmDFPQLTmTLPDGR	1	1	1	Q1W681	M4(Oxidation); M9(Oxidation); M16(Oxidation)	0	95.37	3.07986e-07	2		380.167	22.8583	0
		High	VSGPVVVADGMGGAAmYELVR	4	1	1	Q1W681	M16(Oxidation)	0	88.05	1.78367e-06	2		336.585	20.5042	0
		High	LEGDSATIQVYEETAGLTVNDPVLR	4	1	1	Q1W681		0	87.33	1.90983e-06	2		59.7253	23.4578	0
		High	TTLVANTSNMPVAAR	2	1	1	Q1W681		0	86	3.14413e-06	2		428.482	14.3605	0
		High	VSGPVVVADGmGGAAmYELVR	4	1	1	Q1W681	M11(Oxidation); M16(Oxidation)	0	84.79	3.77414e-06	2		381.535	18.1838	0
		High	LGVGDNITNGDLYATVFENTLmK	4	1	1	Q1W681	M22(Oxidation)	0	82.57	5.91365e-06	2		-378.961	24.9616	0
		High	TTLVANTSNmPVAAR	7	1	1	Q1W681	M10(Oxidation)	0	82.56	7.03321e-06	2		510.745	11.4137	0
		High	EASIYTGITIAEYFR	5	1	1	Q1W681		0	80.15	1.19684e-05	2		594.78	26.3106	0
		High	DALGESDKITLETAK	3	1	1	Q1W681		0	79.61	1.36848e-05	2		65.0662	14.108	1
		High	YSNSDTVVYVGcGER	3	1	1	Q1W681	C12(Carbamidomethyl)	0	75.87	3.17134e-05	2		-587.726	14.3939	0
		High	NIIHFNTLANQAVER	3	1	1	Q1W681		0	72.43	6.79288e-05	2		534.708	17.1302	0
		High	EDDLNEIVQLVGK	2	1	1	Q1W681		0	69.28	0.00014489	2		60.5588	22.9061	0
		High	DMGYNVSmmADSTSR	2	1	1	Q1W681	M8(Oxidation); M9(Oxidation)	0	68.93	0.000150967	2		51.0559	11.8299	0
		High	LAADTPLLTGQR	3	1	1	Q1W681		0	63.95	0.000514974	2		431.59	16.2671	0
		High	LAEMPADSGYPAYLASR	1	1	1	Q1W681		0	59.63	0.00129082	2		451.322	18.2693	0
		High	YSTALEGYYEK	3	1	1	Q1W681		0	58.62	0.00169687	2		649.441	16.3175	0
		High	DQQWEFQPNK	1	1	1	Q1W681		0	57.69	0.00229153	2		-127.899	15.2344	0
		High	mGDLFYR	2	1	1	Q1W681	M1(Oxidation)	0	57.39	0.00269754	2		503.661	14.4698	0
		High	LYDDLTTGFR	2	1	1	Q1W681		0	53.88	0.00527762	2		150.113	19.1648	0
		High	VGHDSLIGEIIR	1	1	1	Q1W681		0	53.32	0.00591969	2		-360.722	23.6694	0
		High	GVSVPALDKDQQWEFQPNK	2	1	1	Q1W681		0	53.24	0.00536605	2		279.536	18.0982	1
		High	TVISQALSK	1	1	1	Q1W681		0	44.83	0.0484892	2		-326.77	13.5506	0
		High	DMGYNVSMmADSTSR	4	1	1	Q1W681	M9(Oxidation)	0	43.64	0.0523709	2		156.28	14.2131	0
		A2	Sequence	# PSMs	# Proteins	# Protein Groups	Protein Group Accessions	Modifications	ΔCn	IonScore	Exp Value	Charge		ΔM [ppm]	RT [min]	# Missed Cleavages
		High	SDLVNNLGTIAR	1	5	1	Q2L3T8		0	52.45	0.00767553	2		1170.54	17.2352	0
		High	EGQNEIYYITGESK	1	5	1	Q2L3T8		0	49.9	0.0129943	2		419.92	16.4664	0
124	B2BAL3	B2BAL3_WHEAT TrEMBL databank Vacuolar ATPase subunit B1	3173.17	66.39	1	21	21	73	488	53.9586	5.24951
		A2	Sequence	# PSMs	# Proteins	# Protein Groups	Protein Group Accessions	Modifications	ΔCn	IonScore	Exp Value	Charge		ΔM [ppm]	RT [min]	# Missed Cleavages
		High	AVVQVFEGTSGIDNK	5	1	1	B2BAL3		0	131.03	1.00367e-10	2		138.1	16.8231	0
		High	IALTTAEYLAYEcGK	3	1	1	B2BAL3	C13(Carbamidomethyl)	0	113.58	5.41914e-09	2		-169.905	19.7937	0
		High	VTLFLNLANDPTIER	5	1	1	B2BAL3		0	107.33	2.26554e-08	2		246.464	23.6614	0
		High	EGADmEEGTLEIGIEYR	4	1	1	B2BAL3	M5(Oxidation)	0	96.31	2.76579e-07	2		89.4568	18.7601	0
		High	DHSDVSNQLYANYAIGK	3	1	1	B2BAL3		0	91.85	7.64163e-07	2		382.041	15.5594	0
		High	AVVGEEALSSEDLLYLEFLDK	6	1	1	B2BAL3		0	90.22	1.04861e-06	2		-322.249	27.878	0
		High	GYPGYmYTDLATIYER	3	1	1	B2BAL3	M6(Oxidation)	0	88.43	1.69431e-06	2		15.8453	21.058	0
		High	HVLVILTDmSSYADALR	5	1	1	B2BAL3	M9(Oxidation)	0	87.11	2.33725e-06	2		456.638	21.3316	0
		High	HVLVILTDMSSYADALR	1	1	1	B2BAL3		0	87	2.40459e-06	2		480.607	23.982	0
		High	TVSGVAGPLVILDK	5	1	1	B2BAL3		0	83	6.13553e-06	2		-849.648	22.5525	0
		High	IPLFSAAGLPHNEIAAQIcR	3	1	1	B2BAL3	C19(Carbamidomethyl)	0	82.23	6.77013e-06	2		356.105	20.8324	0
		High	FVAQGAYDTR	2	1	1	B2BAL3		0	75.96	2.99944e-05	2		433.166	11.6201	0
		High	EGADMEEGTLEIGIEYR	3	1	1	B2BAL3		0	73.78	4.83707e-05	2		71.8415	19.8587	0
		High	YTTVQFTGEVLK	3	1	1	B2BAL3		0	72.06	7.77378e-05	2		496.392	19.4492	0
		High	TPVSLDmLGR	3	1	1	B2BAL3	M7(Oxidation)	0	69.09	0.000172289	2		-253.261	16.6977	0
		High	GYPGYMYTDLATIYER	2	1	1	B2BAL3		0	66.8	0.000245221	2		596.105	22.7187	0
		High	TYPEEmIQTGISTIDVmNSIAR	3	1	1	B2BAL3	M6(Oxidation); M17(Oxidation)	0	65.34	0.000308381	2		366.511	19.9034	0
		High	TPVSLDMLGR	2	1	1	B2BAL3		0	61.76	0.000917793	2		-146.781	18.2111	0
		High	RGQVLEVDGEK	3	1	1	B2BAL3		0	55.06	0.00406204	2		347.907	11.1814	1
		High	QIYPPINVLPSLSR	2	1	1	B2BAL3		0	52.84	0.00625191	2		89.6284	23.0703	0
		High	IFNGSGKPIDNGPPILPEAYLDISGSSINPSER	1	1	1	B2BAL3		0	50.07	0.00808464	3		271.912	22.8661	0
		High	TLDAFYSR	1	1	1	B2BAL3		0	48.37	0.0199238	2		-144.048	15.8716	0
		High	YQEIVNIR	3	1	1	B2BAL3		0	47.67	0.0240676	2		159.464	14.5006	0
		High	GQVLEVDGEK	1	1	1	B2BAL3		0	47.33	0.0250114	2		242.043	11.3197	0
		High	HAEGGGEDDNFAIVFAAMGVNmETAQFFK	1	1	1	B2BAL3	M22(Oxidation)	0	46.33	0.0213381	3		261.071	27.4595	0
125	Q41534	Q41534_WHEAT TrEMBL databank ATP synthase subunit beta	2667.12	58.95	1	21	21	74	553	59.2119	5.85889
		A2	Sequence	# PSMs	# Proteins	# Protein Groups	Protein Group Accessions	Modifications	ΔCn	IonScore	Exp Value	Charge		ΔM [ppm]	RT [min]	# Missed Cleavages
		High	FDEGLPPILTALEVLDNSIR	5	1	1	Q41534		0	123.84	4.63068e-10	2		159.223	33.6016	0
		High	EAPAFVEQATEQQILVTGIK	6	1	1	Q41534		0	101.11	8.62441e-08	2		400.104	21.6955	0
		High	QISELGIYPAVDPLDSTSR	4	1	1	Q41534		0	94.1	4.46799e-07	2		-666.329	21.9169	0
		High	VGLTGLTVAEHFR	4	1	1	Q41534		0	85.39	3.50105e-06	2		-788.684	19.207	0
		High	LVLEVAQHLGENVVR	3	1	1	Q41534		0	85.19	3.77607e-06	2		142.425	19.8704	0
		High	DAEGQDVLLFIDNIFR	6	1	1	Q41534		0	80.49	1.08662e-05	2		137.484	33.7603	0
		High	TVLIMELINNVAK	5	1	1	Q41534		0	77.45	2.28214e-05	2		115.593	26.9794	0
		High	IPSAVGYQPTLATDLGGLQER	6	1	1	Q41534		0	76.7	2.40596e-05	2		103.197	20.916	0
		High	EGVQSFQGVLDGK	5	1	1	Q41534		0	72.63	7.00235e-05	2		-8.19216	17.373	0
		High	cALVYGQmNEPPGAR	2	1	1	Q41534	C1(Carbamidomethyl); M8(Oxidation)	0	66.49	0.000280014	2		41.9278	12.8782	0
		High	YDDISEHAFYmVGGIDEVIAK	5	1	1	Q41534	M11(Oxidation)	0	65.76	0.000292498	3		-467.762	20.5949	0
		High	NLQDIIAILGmDELSEDDK	1	1	1	Q41534	M11(Oxidation)	0	62.17	0.000693591	3		668.843	27.4211	0
		High	TIAmDGTEGLVR	5	1	1	Q41534	M4(Oxidation)	0	61.25	0.000954465	2		-295.56	14.5847	0
		High	VLNTGSPITVPVGR	4	1	1	Q41534		0	57.58	0.00213392	2		142.791	17.6969	0
		High	NLQDIIAILGmDELSEDDKmTVAR	2	1	1	Q41534	M11(Oxidation); M20(Oxidation)	0	57.13	0.00193129	3		-396.877	25.6286	1
		High	IINVIGEPIDHK	1	1	1	Q41534		0	56.82	0.00272846	3		856.275	15.2894	0
		High	TIAMDGTEGLVR	2	1	1	Q41534		0	55.57	0.00366328	2		-244.716	16.2748	0
		High	YDDISEHAFYMVGGIDEVIAK	1	1	1	Q41534		0	55.15	0.00332085	3		274.859	23.3964	0
		High	TVLImELINNVAK	2	1	1	Q41534	M5(Oxidation)	0	54.52	0.00455306	2		592.617	25.4973	0
		High	IGLFGGAGVGK	1	1	1	Q41534		0	49.49	0.0164024	2		546.929	17.7767	0
		High	FTQANSEVSALLGR	1	1	1	Q41534		0	46.52	0.0281407	3		643.832	19.0614	0
		High	GSITSVQAIYVPADDLTDPAPATTFAHLDATTVLSR	1	1	1	Q41534		0	45.3	0.0223584	3		91.455	24.9568	0
		High	mLSPHVLGVDHYNTAR	1	1	1	Q41534	M1(Oxidation)	0	43.61	0.0516887	2		546.957	13.1751	0
		High	KGSITSVQAIYVPADDLTDPAPATTFAHLDATTVLSR	1	1	1	Q41534		0	41.28	0.0540862	3		351.143	22.799	1
		A2	Sequence	# PSMs	# Proteins	# Protein Groups	Protein Group Accessions	Modifications	ΔCn	IonScore	Exp Value	Charge		ΔM [ppm]	RT [min]	# Missed Cleavages
		High	HFSVEGQLEFK	1	3	1	Q2L3T8		0	50.68	0.0113074	2		277.341	16.3928	0
		High	ATNTLTIVDSGIGmTK	1	3	1	Q2L3T8	M14(Oxidation)	0	47.16	0.0234675	2		254.492	17.0576	0
		High	GIVDSEDLPLNISR	1	3	1	Q2L3T8		0	46.54	0.0277141	2		450.86	19.6965	0
126	Q41534	Q41534_WHEAT TrEMBL databank ATP synthase subunit beta	3416.07	70.71	1	26	26	101	553	59.2119	5.85889
		A2	Sequence	# PSMs	# Proteins	# Protein Groups	Protein Group Accessions	Modifications	ΔCn	IonScore	Exp Value	Charge		ΔM [ppm]	RT [min]	# Missed Cleavages
		High	DAEGQDVLLFIDNIFR	7	1	1	Q41534		0	106.27	2.8714e-08	2		133.951	33.2331	0
		High	EAPAFVEQATEQQILVTGIK	6	1	1	Q41534		0	102.39	6.42287e-08	2		460.184	21.6958	0
		High	QISELGIYPAVDPLDSTSR	5	1	1	Q41534		0	90.47	1.03146e-06	2		-135.109	23.2354	0
		High	YDDISEHAFYmVGGIDEVIAK	2	1	1	Q41534	M11(Oxidation)	0	85.91	2.78464e-06	2		266.544	20.5781	0
		High	IPSAVGYQPTLATDLGGLQER	7	1	1	Q41534		0	85.09	3.46415e-06	2		642.08	20.7251	0
		High	FTQANSEVSALLGR	6	1	1	Q41534		0	85.05	3.97293e-06	2		256.172	20.3297	0
		High	FDEGLPPILTALEVLDNSIR	4	1	1	Q41534		0	81.02	8.89316e-06	2		113.876	33.5918	0
		High	AHGGFSVFAGVGER	5	1	1	Q41534		0	80.81	1.09345e-05	2		-950.808	17.3141	0
		High	EGVQSFQGVLDGK	5	1	1	Q41534		0	80.72	1.08704e-05	2		-3.89539	17.8921	0
		High	ITDEFTGAGSIGQVcQVIGAVVDVR	2	1	1	Q41534	C15(Carbamidomethyl)	0	77.19	1.98271e-05	2		313.547	26.6371	0
		High	VGLTGLTVAEHFR	7	1	1	Q41534		0	73.2	5.79693e-05	2		-650.96	18.6978	0
		High	TIAmDGTEGLVR	5	1	1	Q41534	M4(Oxidation)	0	70.8	0.000106391	2		160.844	13.9156	0
		High	cALVYGQMNEPPGAR	2	1	1	Q41534	C1(Carbamidomethyl)	0	70.53	0.000110644	2		252.698	15.0765	0
		High	KGSITSVQAIYVPADDLTDPAPATTFAHLDATTVLSR	1	1	1	Q41534		0	67.55	0.000127845	3		300.765	22.6955	1
		High	TVLIMELINNVAK	5	1	1	Q41534		0	67.43	0.000227749	2		233.867	26.9719	0
		High	IINVIGEPIDHK	3	1	1	Q41534		0	66.73	0.000283995	2		59.841	15.131	0
		High	TVLImELINNVAK	5	1	1	Q41534	M5(Oxidation)	0	64.25	0.000483101	2		-117.021	25.5575	0
		High	NLQDIIAILGmDELSEDDK	1	1	1	Q41534	M11(Oxidation)	0	62.32	0.000671832	3		551.861	27.4426	0
		High	VLNTGSPITVPVGR	5	1	1	Q41534		0	61.47	0.000861768	2		368.839	17.8369	0
		High	LVLEVAQHLGENVVR	3	1	1	Q41534		0	61.29	0.000927474	2		-791.873	19.6387	0
		High	mLSPHVLGVDHYNTAR	3	1	1	Q41534	M1(Oxidation)	0	56.04	0.0029539	2		458.931	12.9556	0
		High	IINVIGEPIDHKGDIK	1	1	1	Q41534		0	55.28	0.00366601	2		457.947	14.5561	1
		High	LPPTSDKYVGAK	2	1	1	Q41534		0	54.83	0.00436452	2		-170.641	9.76702	1
		High	VVDLLAPYQR	1	1	1	Q41534		0	53.69	0.00577124	2		7.45781	18.9505	0
		High	cALVYGQmNEPPGAR	1	1	1	Q41534	C1(Carbamidomethyl); M8(Oxidation)	0	52.55	0.00694575	2		291.473	14.9589	0
		High	GSITSVQAIYVPADDLTDPAPATTFAHLDATTVLSR	1	1	1	Q41534		0	49.67	0.00817248	3		21.4716	24.1314	0
		High	TIAMDGTEGLVR	2	1	1	Q41534		0	48.21	0.0197262	2		469.964	16.4525	0
		High	NLQDIIAILGmDELSEDDKmTVAR	2	1	1	Q41534	M11(Oxidation); M20(Oxidation)	0	48.02	0.0161287	3		260.686	27.109	1
		High	IGLFGGAGVGK	2	1	1	Q41534		0	45.27	0.0432318	2		-1049.51	18.8289	0
		A2	Sequence	# PSMs	# Proteins	# Protein Groups	Protein Group Accessions	Modifications	ΔCn	IonScore	Exp Value	Charge		ΔM [ppm]	RT [min]	# Missed Cleavages
		High	AAGLILQLIR	2	2	1	Bradi1g23490_1		0	53.7	0.00479219	2		358.117	23.4256	0
		High	ALENDmAPILVIATNR	1	2	1	Bradi1g23490_1	M6(Oxidation)	0	45.01	0.038103	2		283.547	20.2057	0
127	P20858	ATPB_WHEAT SwissProt databank ATP synthase subunit beta, chloroplastic	1244.02	49.8	1	16	17	40	498	53.8239	5.16064
		A2	Sequence	# PSMs	# Proteins	# Protein Groups	Protein Group Accessions	Modifications	ΔCn	IonScore	Exp Value	Charge		ΔM [ppm]	RT [min]	# Missed Cleavages
		High	GmEVIDTGAPLSVPVGGATLGR	3	1	1	P20858	M2(Oxidation)	0	99.05	1.42895e-07	2		-37.6293	19.8437	0
		High	FVQAGSEVSALLGR	2	1	1	P20858		0	85.47	3.70079e-06	2		-71.8301	20.5492	0
		High	mPSAVGYQPTLSTEmGSLQER	2	1	1	P20858	M1(Oxidation); M15(Oxidation)	0	83.41	5.02028e-06	2		368.727	15.7312	0
		High	ELQDIIAILGLDELSEEDR	3	1	1	P20858		0	82.21	6.65018e-06	2		254.66	29.034	0
		High	TVLIMELINNIAK	2	1	1	P20858		0	72.43	7.15663e-05	2		481.747	28.7231	0
		High	TVLImELINNIAK	4	1	1	P20858	M5(Oxidation)	0	71.34	9.27691e-05	2		0.417634	26.011	0
		High	AHGGVSVFGGVGER	3	1	1	P20858		0	70.13	0.000121207	2		-32.6701	13.6638	0
		High	VALVYGQmNEPPGAR	2	1	1	P20858	M8(Oxidation)	0	69.23	0.000150443	2		392.077	13.8589	0
		High	VGLTALTMAEYFR	2	1	1	P20858		0	63.39	0.000562369	2		81.1721	24.5918	0
		High	IVGNEHYETAQR	2	1	1	P20858		0	61.93	0.000835079	2		455.978	8.71937	0
		High	TNPTTSPPGASTIEEK	2	1	1	P20858		0	51.83	0.00828187	2		453.974	11.3224	0
		High	AVAmSATDGLmR	1	1	1	P20858	M4(Oxidation); M11(Oxidation)	0	47.16	0.0241021	2		583.507	10.0756	0
		Medium	LSIFETGIK	1	1	1	P20858		0	46.71	0.0283023	2		380.37	19.1659	0
		Medium	IDQIIGPVLDVTFPPGK	3	1	1	P20858		0	46.69	0.0259815	2		127.605	23.7943	0
		Medium	QDVLLFIDNIFR	2	1	1	P20858		0	46.67	0.0271853	2		600.208	29.2177	0
		Medium	VVDLLAPYR	2	1	1	P20858		0	46.49	0.0311731	2		333.735	19.1915	0
		Medium	GIYPAVDPLDSTSTmLQPR	1	1	1	P20858	M15(Oxidation)	0	45.54	0.0324535	2		25.0462	19.6771	0
		Medium	IGLFGGAGVGK	2	7	2	P20858;Bradi2g46790_3		0	44.57	0.0525107	2		496.555	18.3677	0
		Medium	GMEVIDTGAPLSVPVGGATLGR	1	1	1	P20858		0	43.85	0.0480671	2		448.183	21.2594	0
128	Bradi3g08290_1	Brachypodium distachyon CDS-translated proteins from Phytozome US PACid:21830616	2023.32	58.32	6	18	18	59	487	54.0566	5.24951
		A2	Sequence	# PSMs	# Proteins	# Protein Groups	Protein Group Accessions	Modifications	ΔCn	IonScore	Exp Value	Charge		ΔM [ppm]	RT [min]	# Missed Cleavages
		High	NIFQSLDLAWTLLR	5	6	1	Bradi3g08290_1		0	105.53	3.44681e-08	2		582.057	31.8298	0
		High	HVLVILTDmSSYADALR	3	6	1	Bradi3g08290_1	M9(Oxidation)	0	99.57	1.31772e-07	2		147.832	19.669	0
		High	DHSDVSNQLYANYAIGK	4	6	1	Bradi3g08290_1		0	88.67	1.58739e-06	2		352.816	15.4727	0
		High	AVVQVFEGTSGIDNK	5	6	1	Bradi3g08290_1		0	84.35	4.66651e-06	2		547.478	16.4916	0
		High	VTLFLNLANDPTIER	4	6	1	Bradi3g08290_1		0	82.96	6.23631e-06	2		149.326	23.1523	0
		High	GYPGYmYTDLATIYER	4	6	1	Bradi3g08290_1	M6(Oxidation)	0	82.09	7.30804e-06	2		-405.676	21.3672	0
		High	TYPEEmIQTGISTIDVmNSIAR	3	6	1	Bradi3g08290_1	M6(Oxidation); M17(Oxidation)	0	78.77	1.3998e-05	2		398.893	19.8415	0
		High	HVLVILTDMSSYADALR	2	6	1	Bradi3g08290_1		0	69.97	0.000119845	2		29.8679	24.5173	0
		High	YTTVQFTGEVLK	3	6	1	Bradi3g08290_1		0	68.14	0.000189425	2		202.462	18.3354	0
		High	AVVGEEALSSEDLLYLEFLDK	2	6	1	Bradi3g08290_1		0	64.94	0.000350766	2		416.513	27.4683	0
		High	IALTTAEYLAYEcGK	3	6	1	Bradi3g08290_1	C13(Carbamidomethyl)	0	64.02	0.000494278	2		-631.362	20.5801	0
		High	FVAQGAYDTR	3	6	1	Bradi3g08290_1		0	60.15	0.00115887	2		393.575	11.5344	0
		High	IPLFSAAGLPHNEIAAQIcR	1	6	1	Bradi3g08290_1	C19(Carbamidomethyl)	0	57.9	0.00183492	2		352.857	20.8876	0
		High	RGQVLEVDGEK	1	6	1	Bradi3g08290_1		0	55.44	0.0037543	2		20.2299	10.0862	1
		High	GYPGYMYTDLATIYER	3	6	1	Bradi3g08290_1		0	55.16	0.00351803	2		-270.092	23.1903	0
		High	TVSGVAGPLVILDK	3	6	1	Bradi3g08290_1		0	54.76	0.00407568	2		70.5134	21.4152	0
		High	QIYPPINVLPSLSR	2	6	1	Bradi3g08290_1		0	50.72	0.010323	2		571.121	24.1376	0
		Medium	YQEIVNIR	2	6	1	Bradi3g08290_1		0	50	0.014066	2		328.346	14.773	0
		High	IFNGSGKPIDNGPPILPEAYLDISGSSINPSER	3	6	1	Bradi3g08290_1		0	48.34	0.0121098	3		78.4196	22.7077	0
		Medium	TPVSLDmLGR	2	6	1	Bradi3g08290_1	M7(Oxidation)	0	47.88	0.0227385	2		350.858	16.6658	0
		Medium	TPVSLDMLGR	1	6	1	Bradi3g08290_1		0	44.45	0.049402	2		-261.096	18.9164	0
		A2	Sequence	# PSMs	# Proteins	# Protein Groups	Protein Group Accessions	Modifications	ΔCn	IonScore	Exp Value	Charge		ΔM [ppm]	RT [min]	# Missed Cleavages
		High	VIAAGANPVQITR	2	3	1	MLOC_57334_1		0	66.35	0.000281007	2		520.056	14.1106	0
		High	EVELEDPVENIGAK	2	3	1	MLOC_57334_1		0	50.12	0.0121418	2		381.418	17.1458	0
129	P29546	EF1B_WHEAT SwissProt databank Elongation factor 1-beta	748.376	41.67	1	6	6	21	216	23.0735	4.70361
		A2	Sequence	# PSMs	# Proteins	# Protein Groups	Protein Group Accessions	Modifications	ΔCn	IonScore	Exp Value	Charge		ΔM [ppm]	RT [min]	# Missed Cleavages
		High	FPGQASGVSASSAPAAAAPAASK	4	1	1	P29546		0	92.88	5.99159e-07	2		344.678	12.9976	0
		High	SVQmEGLTWGASK	6	1	1	P29546	M4(Oxidation)	0	85.46	3.45673e-06	2		545.859	14.989	0
		High	TYISGDGITKDDVK	2	1	1	P29546		0	69.37	0.000142976	2		487.23	11.5884	1
		High	SVQMEGLTWGASK	2	1	1	P29546		0	54.13	0.00481529	2		-245.362	18.1226	0
		High	ALEAHLAGK	4	1	1	P29546		0	53.53	0.00480672	2		486.442	9.20466	0
		High	AVTFSDLHTADGLK	1	1	1	P29546		0	49.29	0.0151811	2		-36.2503	15.2867	0
		Medium	SSVLmDIKPWDDETDmK	2	1	1	P29546	M5(Oxidation); M16(Oxidation)	0	46.68	0.0246979	2		33.7505	17.4526	0
		A2	Sequence	# PSMs	# Proteins	# Protein Groups	Protein Group Accessions	Modifications	ΔCn	IonScore	Exp Value	Charge		ΔM [ppm]	RT [min]	# Missed Cleavages
		High	AILLNPTSAImYGTR	1	1	1	AK250222_1	M11(Oxidation)	0	61.94	0.000777534	2		375.167	20.0474	0
		High	DANAALEINPDSAK	1	1	1	AK250222_1		0	57.63	0.00221442	2		610.528	13.8666	0
130	P29546	EF1B_WHEAT SwissProt databank Elongation factor 1-beta	1042.45	44.91	1	7	7	30	216	23.0735	4.70361
		A2	Sequence	# PSMs	# Proteins	# Protein Groups	Protein Group Accessions	Modifications	ΔCn	IonScore	Exp Value	Charge		ΔM [ppm]	RT [min]	# Missed Cleavages
		High	SVQmEGLTWGASK	8	1	1	P29546	M4(Oxidation)	0	115.4	3.44425e-09	2		426.993	14.7838	0
		High	FPGQASGVSASSAPAAAAPAASK	5	1	1	P29546		0	101.03	9.16577e-08	2		-514.534	13.4082	0
		High	SVQMEGLTWGASK	1	1	1	P29546		0	69.36	0.00015074	2		-1057.05	17.7357	0
		High	AVTFSDLHTADGLK	4	1	1	P29546		0	57.86	0.0021101	2		-129.965	15.1581	0
		High	ALEAHLAGK	5	1	1	P29546		0	51.92	0.00720099	2		424.894	11.2809	0
		High	SSVLmDIKPWDDETDmK	4	1	1	P29546	M5(Oxidation); M16(Oxidation)	0	51.04	0.00890542	3		-722.037	17.6886	0
		High	SSVLmDIKPWDDETDmKK	2	1	1	P29546	M5(Oxidation); M16(Oxidation)	0	50.77	0.00929616	2		-75.9153	16.1719	1
		High	DEDDDDDmDLFGDETEEDKK	1	1	1	P29546	M8(Oxidation)	0	47.88	0.0177618	3		327.69	13.9364	1
		A2	Sequence	# PSMs	# Proteins	# Protein Groups	Protein Group Accessions	Modifications	ΔCn	IonScore	Exp Value	Charge		ΔM [ppm]	RT [min]	# Missed Cleavages
		High	KIEDAVDAAIQWLDANQLGEVDEFEDK	1	1	1	AK248694_1		0	72.76	5.01909e-05	3		307.889	28.4411	1
		High	NSLENYAYNmR	2	1	1	AK248694_1	M10(Oxidation)	0	70.18	0.000125029	2		549.398	13.2659	0
		High	VQDLLLLDVTPLSLGLETAGGVMTVLITR	1	1	1	AK248694_1		0	50.39	0.00863563	3		107.522	33.9514	0
131	P29546	EF1B_WHEAT SwissProt databank Elongation factor 1-beta	649.68	51.39	1	9	9	21	216	23.0735	4.70361
		A2	Sequence	# PSMs	# Proteins	# Protein Groups	Protein Group Accessions	Modifications	ΔCn	IonScore	Exp Value	Charge		ΔM [ppm]	RT [min]	# Missed Cleavages
		High	SVQmEGLTWGASK	6	1	1	P29546	M4(Oxidation)	0	84.55	4.23954e-06	2		388.576	16.5765	0
		High	TYISGDGITKDDVK	2	1	1	P29546		0	69.11	0.000151767	2		609.59	11.8731	1
		High	AVTFSDLHTADGLK	3	1	1	P29546		0	68.31	0.000190241	2		75.4893	15.3676	0
		High	FPGQASGVSASSAPAAAAPAASK	2	1	1	P29546		0	67.79	0.000194495	2		-138.5	12.9631	0
		High	ALEAHLAGK	3	1	1	P29546		0	55.45	0.00321353	2		387.277	9.10395	0
		High	DEDDDDDmDLFGDETEEDKK	1	1	1	P29546	M8(Oxidation)	0	51.4	0.00791627	3		314.685	13.978	1
		High	TYISGDGITK	1	1	1	P29546		0	51.33	0.00841632	1		188.372	12.0969	0
		High	SVQMEGLTWGASK	1	1	1	P29546		0	49.68	0.0134881	2		352.016	19.8282	0
		High	SSVLmDIKPWDDETDmKK	1	1	1	P29546	M5(Oxidation); M16(Oxidation)	0	49.17	0.0134401	2		-45.3097	16.1798	1
		Medium	SSVLmDIKPWDDETDmK	1	1	1	P29546	M5(Oxidation); M16(Oxidation)	0	43.45	0.0519589	2		20.36	17.6521	0
		A2	Sequence	# PSMs	# Proteins	# Protein Groups	Protein Group Accessions	Modifications	ΔCn	IonScore	Exp Value	Charge		ΔM [ppm]	RT [min]	# Missed Cleavages
		High	DATIVQLSFGDR	1	2	1	Bradi4g42320_2		0	57.52	0.00222432	2		451.722	19.6897	0
		High	KVDVDVATHVIVEDDGPK	1	2	1	Bradi4g42320_2		0	49.32	0.0138077	3		747.557	14.1977	1
132	Ta_S17989191	Ta_S17989191	449.997	21	1	3	6	18	319	34.1064	6.26514
		A2	Sequence	# PSMs	# Proteins	# Protein Groups	Protein Group Accessions	Modifications	ΔCn	IonScore	Exp Value	Charge		ΔM [ppm]	RT [min]	# Missed Cleavages
		High	LADAQNALEDIVLNDGEK	3	1	1	Ta_S17989191		0	95.87	3.05357e-07	2		386.536	21.9565	0
		High	KFEEDPTAPLPSADDDAK	3	1	1	Ta_S17989191		0	72.61	6.46227e-05	2		397.429	13.089	1
		High	VAIQALQEIEK	4	2	2	Ta_S17989191;AK371755		0	69.77	0.000130465	2		293.534	17.7154	0
		High	FEEDPTAPLPSADDDAK	1	1	1	Ta_S17989191		0	60.14	0.00116397	2		431.998	14.7299	0
		Medium	mDTYLEQAK	2	2	2	Ta_S17989191;AK371755	M1(Oxidation)	0	58.77	0.00165944	2		-17.5929	10.9149	0
		Medium	RQHAGAIGEAR	4	2	2	Ta_S17989191;AK371755		0	58.35	0.0018528	2		-119.37	7.47786	1
		Medium	MDTYLEQAK	1	2	2	Ta_S17989191;AK371755		0	44.76	0.0394283	2		248.268	12.3646	0
132	AK371755	High Confidence barley gene annotations derived from the Morex 50x WGS sequence from MIPS - ID modified	443.706	15.74	1	4	7	21	521	55.51	4.88135
		A2	Sequence	# PSMs	# Proteins	# Protein Groups	Protein Group Accessions	Modifications	ΔCn	IonScore	Exp Value	Charge		ΔM [ppm]	RT [min]	# Missed Cleavages
		High	QVDPGNVAVYTFGFGK	2	1	1	AK371755		0	75.69	3.29799e-05	2		356.709	21.4755	0
		High	AGLDTALAVIAGR	4	1	1	AK371755		0	72.65	6.99543e-05	2		523.3	21.7649	0
		High	VAIQALQEIEK	4	2	2	Ta_S17989191;AK371755		0	69.77	0.000130465	2		293.534	17.7154	0
		High	FGTLFSGETR	2	1	1	AK371755		0	63.26	0.00058373	2		419.612	16.7913	0
		Medium	mDTYLEQAK	2	2	2	Ta_S17989191;AK371755	M1(Oxidation)	0	58.77	0.00165944	2		-17.5929	10.9149	0
		Medium	RQHAGAIGEAR	4	2	2	Ta_S17989191;AK371755		0	58.35	0.0018528	2		-119.37	7.47786	1
		Medium	DADHALLSDVAK	2	1	1	AK371755		0	55.45	0.00342863	2		-893.41	14.3748	0
		Medium	MDTYLEQAK	1	2	2	Ta_S17989191;AK371755		0	44.76	0.0394283	2		248.268	12.3646	0
133	AK371755	High Confidence barley gene annotations derived from the Morex 50x WGS sequence from MIPS - ID modified	730.278	19	1	5	8	35	521	55.51	4.88135
		A2	Sequence	# PSMs	# Proteins	# Protein Groups	Protein Group Accessions	Modifications	ΔCn	IonScore	Exp Value	Charge		ΔM [ppm]	RT [min]	# Missed Cleavages
		High	AFNDDEKPPASNVGSTK	5	1	1	AK371755		0	84.45	4.42174e-06	2		-1.00681	10.5534	0
		High	VAIQALQEIEK	4	2	2	Ta_S17989191;AK371755		0	83.99	5.06622e-06	2		595.563	18.1653	0
		High	AGLDTALAVIAGR	7	1	1	AK371755		0	83.86	5.00945e-06	2		352.431	23.5524	0
		High	QVDPGNVAVYTFGFGK	5	1	1	AK371755		0	60.89	0.0009851	2		59.4975	22.5568	0
		High	RQHAGAIGEAR	3	2	2	Ta_S17989191;AK371755		0	54.45	0.00454252	2		384.541	7.34717	1
		High	mDTYLEQAK	2	2	2	Ta_S17989191;AK371755	M1(Oxidation)	0	51.41	0.00903571	2		-28.4367	12.4178	0
		High	FGTLFSGETR	6	1	1	AK371755		0	51.2	0.00945567	2		365.44	17.1273	0
		High	DADHALLSDVAK	3	1	1	AK371755		0	47.7	0.0212892	2		511.2	12.9756	0
		A2	Sequence	# PSMs	# Proteins	# Protein Groups	Protein Group Accessions	Modifications	ΔCn	IonScore	Exp Value	Charge		ΔM [ppm]	RT [min]	# Missed Cleavages
		High	SALDPDEIEEEQR	1	3	1	B2ZGK9		0	58.9	0.00162893	2		82.9582	13.8659	0
		High	HSSEVVQQIK	2	3	1	B2ZGK9		0	56.6	0.00244789	2		455.084	8.95356	0
		High	LNDVWIRPPFGGR	1	3	1	B2ZGK9		0	49.21	0.0146561	3		67.5643	19.2085	0
		Medium	GLDLEFDIPLR	1	3	1	B2ZGK9		0	46.16	0.0315787	2		526.026	23.7963	0
		Medium	VDIMYGNIK	2	3	1	B2ZGK9		0	44.42	0.0425452	2		392.717	15.9037	0
134	AK371755	High Confidence barley gene annotations derived from the Morex 50x WGS sequence from MIPS - ID modified	545.233	19	1	8	8	24	521	55.51	4.88135
		A2	Sequence	# PSMs	# Proteins	# Protein Groups	Protein Group Accessions	Modifications	ΔCn	IonScore	Exp Value	Charge		ΔM [ppm]	RT [min]	# Missed Cleavages
		High	AGLDTALAVIAGR	6	1	1	AK371755		0	78.01	1.96541e-05	2		109.338	23.6057	0
		High	VAIQALQEIEK	4	1	1	AK371755		0	67.02	0.000252165	2		550.786	20.2366	0
		High	FGTLFSGETR	2	1	1	AK371755		0	64.52	0.000440296	2		461.413	16.819	0
		High	QVDPGNVAVYTFGFGK	4	1	1	AK371755		0	59.47	0.00138377	2		360.442	22.4188	0
		High	AFNDDEKPPASNVGSTK	3	1	1	AK371755		0	51.46	0.00866505	2		-531.935	8.44838	0
		Medium	DADHALLSDVAK	2	1	1	AK371755		0	49.48	0.0133291	2		-328.211	13.8348	0
		Medium	mDTYLEQAK	2	1	1	AK371755	M1(Oxidation)	0	48.82	0.0162811	2		497.819	12.3527	0
		Medium	RQHAGAIGEAR	1	1	1	AK371755		0	48.71	0.0170541	2		-160.749	7.30587	1
135	Q0Z9W3	Q0Z9W3_WHEAT TrEMBL databank Histone deacetylase HDAC2	312.928	19.68	1	4	6	17	310	33.435	4.81787
		A2	Sequence	# PSMs	# Proteins	# Protein Groups	Protein Group Accessions	Modifications	ΔCn	IonScore	Exp Value	Charge		ΔM [ppm]	RT [min]	# Missed Cleavages
		High	VSPDDDHFLHLSQGALGEVK	5	1	1	Q0Z9W3		0	72.68	6.16121e-05	2		293.987	17.1805	0
		High	LAIGTLSTDKFPQIQFDLVFEKEFELSHNSK	1	1	1	Q0Z9W3		0	58.34	0.00116277	3		197.176	24.2544	2
		High	LAIGTLSTDKFPQIQFDLVFEK	4	1	1	Q0Z9W3		0	56.16	0.0025951	3		-5.71373	26.1806	1
		High	FPQIQFDLVFEK	3	1	1	Q0Z9W3		0	55.61	0.00334996	2		256.957	25.0529	0
		Low	LAIGTLSTDK	2	1	1	Q0Z9W3		0	47.3	0.0265794	2		517.615	14.501	0
		Low	TSSVFFSGYK	2	1	1	Q0Z9W3		0	46.53	0.0280571	1		146.022	16.7516	0
136	Q0Z9W3	Q0Z9W3_WHEAT TrEMBL databank Histone deacetylase HDAC2	492.789	16.77	1	5	5	18	310	33.435	4.81787
		A2	Sequence	# PSMs	# Proteins	# Protein Groups	Protein Group Accessions	Modifications	ΔCn	IonScore	Exp Value	Charge		ΔM [ppm]	RT [min]	# Missed Cleavages
		High	VSPDDDHFLHLSQGALGEVK	4	1	1	Q0Z9W3		0	74.95	3.66242e-05	2		415.404	17.1878	0
		High	LAIGTLSTDK	3	1	1	Q0Z9W3		0	64.35	0.000527215	2		387.582	15.6196	0
		High	LAIGTLSTDKFPQIQFDLVFEK	5	1	1	Q0Z9W3		0	62.96	0.000537894	3		165.595	28.3778	1
		High	FPQIQFDLVFEK	5	1	1	Q0Z9W3		0	55.42	0.00349891	2		178.132	27.0231	0
		High	TSSVFFSGYK	1	1	1	Q0Z9W3		0	45.86	0.0327359	2		-223.912	16.7173	0
137	Ta_S17986306	Ta_S17986306	848.713	27.23	1	6	6	31	224	25.0376	4.39893
		A2	Sequence	# PSMs	# Proteins	# Protein Groups	Protein Group Accessions	Modifications	ΔCn	IonScore	Exp Value	Charge		ΔM [ppm]	RT [min]	# Missed Cleavages
		High	LAIGTLSTDK	8	1	1	Ta_S17986306		0	74.96	4.52863e-05	2		-180.24	16.8143	0
		High	VSPDDEHFLHLSQGALGEVK	6	1	1	Ta_S17986306		0	68.22	0.000170186	2		271.36	19.5921	0
		High	LAIGTLSTDKFPQIQFDLVFEK	6	1	1	Ta_S17986306		0	63.76	0.000451145	3		33.3081	28.3425	1
		High	EFELSHNSK	1	1	1	Ta_S17986306		0	56.85	0.00286892	2		-165.916	9.79278	0
		High	FPQIQFDLVFEK	6	1	1	Ta_S17986306		0	55.29	0.00363436	2		650.736	29.7925	0
		High	TSSVFFSGYK	4	1	1	Ta_S17986306		0	54.51	0.00446762	1		279.937	17.3851	0
139	D1MJA1	D1MJA1_9POAL TrEMBL databank High molecular weight glutenin subunit Ax-dp	322.691	19.02	2	6	6	11	836	91.4201	6.25244
		A2	Sequence	# PSMs	# Proteins	# Protein Groups	Protein Group Accessions	Modifications	ΔCn	IonScore	Exp Value	Charge		ΔM [ppm]	RT [min]	# Missed Cleavages
		High	GQQGQQSGQGQQLGQGQQGQQPGQK	3	2	1	D1MJA1		0	71.53	7.48526e-05	3		145.721	8.05461	0
		High	YYPTSPQQPGQEQQPR	2	2	1	D1MJA1		0	66.26	0.000284975	2		398.001	11.0012	0
		High	DVSPEcQPVGGGPVAR	1	2	1	D1MJA1	C6(Carbamidomethyl)	0	64.65	0.000420679	2		-171.131	11.7582	0
		High	QLQQPEQGQQGQQPEQGQQGQQQR	1	2	1	D1MJA1		0	56.99	0.00199456	3		277.725	8.52127	0
		High	YYPTSSQQPGQLQQLAQGQQGQQPER	1	2	1	D1MJA1		0	53.02	0.00477732	3		316.682	15.2855	0
		High	QPGYYSTSPQQLGQGQPR	3	2	1	D1MJA1		0	49.86	0.0123539	2		59.2184	13.3634	0
		A2	Sequence	# PSMs	# Proteins	# Protein Groups	Protein Group Accessions	Modifications	ΔCn	IonScore	Exp Value	Charge		ΔM [ppm]	RT [min]	# Missed Cleavages
		High	AQQLAAQLPAmcR	3	1	1	Q7M1M7	M11(Oxidation); C12(Carbamidomethyl)	0	75.53	3.59781e-05	2		-5.55659	12.8491	0
		High	GGTFYPGETTPPQQLQQR	1	1	1	Q7M1M7		0	59.61	0.00126237	2		395.411	15.2693	0
		High	YYPSVTcPQQVSYYPGQASPQR	2	1	1	Q7M1M7	C7(Carbamidomethyl)	0	58.88	0.00137295	2		494.182	16.9772	0
		High	AcQQVmDQQLR	3	1	1	Q7M1M7	C2(Carbamidomethyl); M6(Oxidation)	0	56.99	0.00254572	2		72.3982	10.5447	0
		High	IFWGIPALLK	5	1	1	Q7M1M7		0	55.88	0.00340342	2		581.159	26.3641	0
		Low	AQQLAAQLPAMcR	1	1	1	Q7M1M7	C12(Carbamidomethyl)	0	45.94	0.0317628	2		-620.791	16.174	0
145
146	Q7M1M7	Q7M1M7_WHEAT TrEMBL databank High-molecular-weight glutenin	101.449	14.29	18	2	2	5	161	17.8598	5.49072
		A2	Sequence	# PSMs	# Proteins	# Protein Groups	Protein Group Accessions	Modifications	ΔCn	IonScore	Exp Value	Charge		ΔM [ppm]	RT [min]	# Missed Cleavages
		High	AQQLAAQLPAmcR	2	18	1	Q7M1M7	M11(Oxidation); C12(Carbamidomethyl)	0	64.18	0.000490951	2		22.6054	13.2536	0
		High	IFWGIPALLK	3	16	1	Q7M1M7		0	63.63	0.000571367	2		505.745	26.4989	0
147
148
149	MLOC_55999_1	High Confidence barley gene annotations derived from the Morex 50x WGS sequence from MIPS - ID modified	473.517	30.23	2	2	14	27	665	73.1008	5.21143
		A2	Sequence	# PSMs	# Proteins	# Protein Groups	Protein Group Accessions	Modifications	ΔCn	IonScore	Exp Value	Charge		ΔM [ppm]	RT [min]	# Missed Cleavages
		High	mKETAEAYLGK	1	3	2	Bradi3g01477_2;MLOC_55999_1	M1(Oxidation)	0	79.07	1.49064e-05	2		-1171.24	10.4425	1
		High	TQIHEIVLVGGSTR	2	1	1	MLOC_55999_1		0	70.82	0.000100839	2		538.814	14.7629	0
		High	ITPSWVGFTDGER	2	1	1	MLOC_55999_1		0	69.43	0.000146534	2		320.175	19.5909	0
		High	IINEPTAAAIAYGLDK	1	4	2	Bradi3g01477_2;MLOC_55999_1		0	65.1	0.000384819	2		340.538	21.4324	0
		High	NQLETYVYNmK	4	3	2	Bradi3g01477_2;MLOC_55999_1	M10(Oxidation)	0	65.08	0.000399262	2		569.701	14.5906	0
		High	NGHVEIIANDQGNR	4	4	2	Bradi3g01477_2;MLOC_55999_1		0	60.43	0.00114159	2		280.945	9.78666	0
		High	DAGVIAGLNVAR	1	3	2	Bradi3g01477_2;MLOC_55999_1		0	56.26	0.00278339	2		-66.2361	16.6878	0
		High	GVNPDEAVAFGAAVQGSILSGEGGDETK	2	3	2	Bradi3g01477_2;MLOC_55999_1		0	55.01	0.00321952	2		252.15	23.1693	0
		High	LSQEEIDR	2	4	2	Bradi3g01477_2;MLOC_55999_1		0	53.61	0.00626593	2		27.3184	9.35051	0
		High	VEIESLFDGTDFSEPLTR	2	3	2	Bradi3g01477_2;MLOC_55999_1		0	51.64	0.00777481	2		282.651	24.2886	0
		High	FEELNNDLFR	3	3	2	Bradi3g01477_2;MLOC_55999_1		0	50.11	0.0119061	2		-180.097	19.5453	0
		High	LADKLESEEKEK	1	3	2	Bradi3g01477_2;MLOC_55999_1		0	49.51	0.014546	2		-8.28755	8.3396	2
		High	KSQVFTTYQDQQTTVSIQVFEGER	1	3	2	Bradi3g01477_2;MLOC_55999_1		0	48.05	0.0155085	3		401.726	19.2332	1
		Low	DYFDGKEPNK	1	1	1	MLOC_55999_1		0	45.27	0.0353301	2		-385.658	10.4664	1
		A2	Sequence	# PSMs	# Proteins	# Protein Groups	Protein Group Accessions	Modifications	ΔCn	IonScore	Exp Value	Charge		ΔM [ppm]	RT [min]	# Missed Cleavages
		High	mKETAEAYLGK	1	3	2	Bradi3g01477_2;MLOC_55999_1	M1(Oxidation)	0	79.07	1.49064e-05	2		-1171.24	10.4425	1
		High	IINEPTAAAIAYGLDK	1	4	2	Bradi3g01477_2;MLOC_55999_1		0	65.1	0.000384819	2		340.538	21.4324	0
		High	NQLETYVYNmK	4	3	2	Bradi3g01477_2;MLOC_55999_1	M10(Oxidation)	0	65.08	0.000399262	2		569.701	14.5906	0
		High	VFSPEEISAmILGK	3	2	1	Bradi3g01477_2	M10(Oxidation)	0	63.42	0.00057051	2		200.368	23.7155	0
		High	NGHVEIIANDQGNR	4	4	2	Bradi3g01477_2;MLOC_55999_1		0	60.43	0.00114159	2		280.945	9.78666	0
		High	DAGVIAGLNVAR	1	3	2	Bradi3g01477_2;MLOC_55999_1		0	56.26	0.00278339	2		-66.2361	16.6878	0
		High	GVNPDEAVAFGAAVQGSILSGEGGDETK	2	3	2	Bradi3g01477_2;MLOC_55999_1		0	55.01	0.00321952	2		252.15	23.1693	0
		High	LSQEEIDR	2	4	2	Bradi3g01477_2;MLOC_55999_1		0	53.61	0.00626593	2		27.3184	9.35051	0
		High	VEIESLFDGTDFSEPLTR	2	3	2	Bradi3g01477_2;MLOC_55999_1		0	51.64	0.00777481	2		282.651	24.2886	0
		High	FEELNNDLFR	3	3	2	Bradi3g01477_2;MLOC_55999_1		0	50.11	0.0119061	2		-180.097	19.5453	0
		High	LADKLESEEKEK	1	3	2	Bradi3g01477_2;MLOC_55999_1		0	49.51	0.014546	2		-8.28755	8.3396	2
		High	VFSPEEISAMILGK	1	2	1	Bradi3g01477_2		0	49.09	0.0155525	2		373.453	26.8223	0
		High	KSQVFTTYQDQQTTVSIQVFEGER	1	3	2	Bradi3g01477_2;MLOC_55999_1		0	48.05	0.0155085	3		401.726	19.2332	1
		Medium	FDLSGIPPAPR	1	2	1	Bradi3g01477_2		0	47.56	0.021186	2		559.399	19.7505	0
150	MLOC_55999_1	High Confidence barley gene annotations derived from the Morex 50x WGS sequence from MIPS - ID modified	1078.15	42.11	2	5	19	48	665	73.1008	5.21143
		A2	Sequence	# PSMs	# Proteins	# Protein Groups	Protein Group Accessions	Modifications	ΔCn	IonScore	Exp Value	Charge		ΔM [ppm]	RT [min]	# Missed Cleavages
		High	IINEPTAAAIAYGLDK	3	4	2	Bradi3g01477_2;MLOC_55999_1		0	99.78	1.30538e-07	2		594.017	19.9019	0
		High	DILLLDVAPLTLGIETVGGVmTK	4	3	2	Bradi3g01477_2;MLOC_55999_1	M21(Oxidation)	0	76.58	2.436e-05	2		181.582	30.1465	0
		High	GTPQIEVTFEVDANGILNVK	3	3	2	Bradi3g01477_2;MLOC_55999_1		0	71.35	8.31023e-05	2		240.359	28.8826	0
		High	TQIHEIVLVGGSTR	5	1	1	MLOC_55999_1		0	66.92	0.000252581	2		-539.077	16.0647	0
		High	NGHVEIIANDQGNR	2	4	2	Bradi3g01477_2;MLOC_55999_1		0	65.89	0.000321293	2		488.981	9.80729	0
		High	NQLETYVYNmK	3	3	2	Bradi3g01477_2;MLOC_55999_1	M10(Oxidation)	0	64.8	0.000425901	2		591.704	15.234	0
		High	KFEDKEVQR	2	3	2	Bradi3g01477_2;MLOC_55999_1		0	62.67	0.00068857	2		668.026	7.61811	2
		High	ITPSWVGFTDGER	2	1	1	MLOC_55999_1		0	55.89	0.00331328	2		8.74954	21.0428	0
		High	LSQEEIDR	3	4	2	Bradi3g01477_2;MLOC_55999_1		0	55.75	0.00382812	2		104.289	9.3071	0
		High	GVNPDEAVAFGAAVQGSILSGEGGDETK	2	3	2	Bradi3g01477_2;MLOC_55999_1		0	54.87	0.00333396	2		426.335	23.1488	0
		High	DAGVIAGLNVAR	3	3	2	Bradi3g01477_2;MLOC_55999_1		0	54.69	0.00391469	2		-1028.2	17.8702	0
		High	MKETAEAYLGK	3	3	2	Bradi3g01477_2;MLOC_55999_1		0	54.16	0.00479174	2		668.874	11.4808	1
		High	DILLLDVAPLTLGIETVGGVMTK	2	3	2	Bradi3g01477_2;MLOC_55999_1		0	54.05	0.0043198	2		389.084	32.4901	0
		High	EALEWLDENQTAEKEDYEEK	1	1	1	MLOC_55999_1		0	53.01	0.00535512	2		463.407	17.295	1
		High	LADKLESEEK	1	3	2	Bradi3g01477_2;MLOC_55999_1		0	51.18	0.0107682	2		-43.6498	8.57102	1
		High	VEIESLFDGTDFSEPLTR	2	3	2	Bradi3g01477_2;MLOC_55999_1		0	50.83	0.00940444	2		613.342	26.9134	0
		High	FEELNNDLFR	3	3	2	Bradi3g01477_2;MLOC_55999_1		0	50.77	0.0102279	2		169.749	19.0654	0
		Medium	mKETAEAYLGK	1	3	2	Bradi3g01477_2;MLOC_55999_1	M1(Oxidation)	0	48.42	0.0180174	2		-668.287	11.215	1
		Medium	DYFDGKEPNK	1	1	1	MLOC_55999_1		0	47.52	0.0215891	2		71.3359	10.0311	1
		Medium	SGGAPGGEGADGGVDDEDHDEL	1	1	1	MLOC_55999_1		0	45.41	0.0329117	2		383.533	12.4536	0
		Medium	EAEEFAEEDKK	1	3	2	Bradi3g01477_2;MLOC_55999_1		0	44.86	0.0391285	2		492.972	8.46247	1
		A2	Sequence	# PSMs	# Proteins	# Protein Groups	Protein Group Accessions	Modifications	ΔCn	IonScore	Exp Value	Charge		ΔM [ppm]	RT [min]	# Missed Cleavages
		High	TTLVANTSNmPVAAR	2	1	1	Q1W681	M10(Oxidation)	0	85.05	3.96184e-06	2		444.373	11.429	0
		High	DmGYNVSmmADSTSR	2	1	1	Q1W681	M2(Oxidation); M8(Oxidation); M9(Oxidation)	0	84.6	4.17454e-06	2		526.542	9.80277	0
		High	NIIHFNTLANQAVER	2	1	1	Q1W681		0	72.47	6.7306e-05	2		489.291	17.0625	0
		High	LYDDLTTGFR	2	1	1	Q1W681		0	70.51	0.000114667	2		-69.0808	17.5946	0
		High	DALGESDKITLETAK	2	1	1	Q1W681		0	69.31	0.000146237	2		731.891	14.1367	1
		High	EDDLNEIVQLVGK	3	1	1	Q1W681		0	69.21	0.000147257	2		158.574	22.967	0
		High	VSGPVVVADGmGGAAmYELVR	2	1	1	Q1W681	M11(Oxidation); M16(Oxidation)	0	68.45	0.000162201	2		69.5044	18.2044	0
		High	LAEmPADSGYPAYLASR	2	1	1	Q1W681	M4(Oxidation)	0	63.64	0.000509782	2		169.304	16.3508	0
		High	FEDPAEGEDVLIAK	2	1	1	Q1W681		0	56.49	0.00284075	2		69.6822	17.868	0
		Medium	DmGYNVSMmADSTSR	1	1	1	Q1W681	M2(Oxidation); M9(Oxidation)	0	49.55	0.0129668	2		403.006	12.2032	0
		Medium	LGVGDNITNGDLYATVFENTLmK	1	1	1	Q1W681	M22(Oxidation)	0	44.47	0.0377048	3		517.711	24.9411	0
151	Q1W681	Q1W681_WHEAT TrEMBL databank Vacuolar proton-ATPase subunit A	1219.41	33.66	1	14	14	40	621	68.4115	5.37646
		A2	Sequence	# PSMs	# Proteins	# Protein Groups	Protein Group Accessions	Modifications	ΔCn	IonScore	Exp Value	Charge	MH+ [Da]	ΔM [ppm]	RT [min]	# Missed Cleavages
		High	FEDPAEGEDVLIAK	2	1	1	Q1W681		0	85.81	6.84331e-06	2	1531.39	-889.19	23.7781	0
		High	TTLVANTSNmPVAAR	5	1	1	Q1W681	M10(Oxidation)	0	80.86	2.16872e-05	2	1562.52	461.162	16.1714	0
		High	DmGYNVSmmADSTSR	2	1	1	Q1W681	M2(Oxidation); M8(Oxidation); M9(Oxidation)	0	79.89	2.60439e-05	2	1713.5	489.659	13.7666	0
		High	YSNSDTVVYVGcGER	2	1	1	Q1W681	C12(Carbamidomethyl)	0	73.38	0.000120039	2	1705.53	-127.455	18.9346	0
		High	TTLVANTSNMPVAAR	3	1	1	Q1W681		0	73.19	0.000122766	2	1546.53	470.14	19.8317	0
		High	EASIYTGITIAEYFR	1	1	1	Q1W681		0	72.85	0.000132805	2	1732.53	-774.173	32.7333	0
		High	VSGPVVVADGmGGAAmYELVR	2	1	1	Q1W681	M11(Oxidation); M16(Oxidation)	0	72.76	0.000121523	2	2110.75	342.918	24.1764	0
		High	LAADTPLLTGQR	1	1	1	Q1W681		0	71.99	0.000164323	2	1254.46	-991.917	21.932	0
		High	LEGDSATIQVYEETAGLTVNDPVLR	2	1	1	Q1W681		0	64.83	0.000704992	3	2690.36	4.79937	29.9395	0
		High	DALGESDKITLETAK	1	1	1	Q1W681		0	63.25	0.00124943	2	1591.7	551.491	20.1537	1
		High	LAEmPADSGYPAYLASR	3	1	1	Q1W681	M4(Oxidation)	0	62.23	0.0014834	2	1827.69	-92.0656	21.9096	0
		High	NIIHFNTLANQAVER	2	1	1	Q1W681		0	58.98	0.00312529	3	1739.51	-234.814	24.7255	0
		High	EDDLNEIVQLVGK	3	1	1	Q1W681		0	58.32	0.00377678	2	1472.94	800.257	29.8095	0
		High	VSGPVVVADGMGGAAmYELVR	3	1	1	Q1W681	M16(Oxidation)	0	56.61	0.00520374	2	2095.07	493.616	27.0002	0
		High	mGDLFYR	2	1	1	Q1W681	M1(Oxidation)	0	53.88	0.0126134	2	917.458	42.8652	21.3444	0
		High	LYDDLTTGFR	1	1	1	Q1W681		0	52.24	0.0171346	2	1201.31	597.658	25.457	0
		High	DmGYNVSMmADSTSR	5	1	1	Q1W681	M2(Oxidation); M9(Oxidation)	0	48.46	0.0364015	2	1697.46	472.95	16.9741	0
153	A2XF40	A2XF40_ORYSI TrEMBL databank Putative uncharacterized protein	256.938	12.56	11	2	4	6	438	47.4148	5.10986
		A2	Sequence	# PSMs	# Proteins	# Protein Groups	Protein Group Accessions	Modifications	ΔCn	IonScore	Exp Value	Charge	MH+ [Da]	ΔM [ppm]	RT [min]	# Missed Cleavages
		High	NQVAmNPINTVFDAK	2	11	1	A2XF40	M5(Oxidation)	0	98.55	3.57561e-07	2	1677.85	15.3626	24.0081	0
		High	IINEPTAAAIAYGLDK	2	16	2	A2XF40;I1HWC6		0	98.02	4.06629e-07	2	1659.85	-27.346	25.5248	0
		High	TTPSYVAFTDSER	1	11	1	A2XF40		0	58.88	0.00338083	2	1473.27	-282.587	20.8354	0
		Low	VEIIANDQGNR	1	11	1	A2XF40		0	47.53	0.0496495	2	1229.49	702.54	15.1639	0
		A2	Sequence	# PSMs	# Proteins	# Protein Groups	Protein Group Accessions	Modifications	ΔCn	IonScore	Exp Value	Charge	MH+ [Da]	ΔM [ppm]	RT [min]	# Missed Cleavages
		High	IINEPTAAAIAYGLDK	2	16	2	A2XF40;I1HWC6		0	98.02	4.06629e-07	2	1659.85	-27.346	25.5248	0
		High	VFSPEEISAmILGK	1	5	1	I1HWC6	M10(Oxidation)	0	52.28	0.0158219	2	1536.68	-76.2583	29.9767	0
		Low	NQLETYVYNmK	1	5	1	I1HWC6	M10(Oxidation)	0	47.46	0.0479185	2	1418.39	-188.506	19.3191	0
		A2	Sequence	# PSMs	# Proteins	# Protein Groups	Protein Group Accessions	Modifications	ΔCn	IonScore	Exp Value	Charge	MH+ [Da]	ΔM [ppm]	RT [min]	# Missed Cleavages
		High	IPSAVGYQPTLATDLGGLQER	1	1	1	Q41534		0	92.56	1.32137e-06	2	2187.12	447.64	26.0451	0
		High	FDEGLPPILTALEVLDNSIR	1	1	1	Q41534		0	64.5	0.00082872	2	2212.95	345.75	34.3974	0
		High	YDDISEHAFYmVGGIDEVIAK	1	1	1	Q41534	M11(Oxidation)	0	57.69	0.00389326	3	2388.81	295.582	26.1157	0
		High	cALVYGQmNEPPGAR	1	1	1	Q41534	C1(Carbamidomethyl); M8(Oxidation)	0	52.46	0.0142783	2	1679.55	467.162	17.023	0
		High	TIAmDGTEGLVR	2	1	1	Q41534	M4(Oxidation)	0	52.13	0.015859	2	1279.34	553.228	17.6165	0
		High	VLNTGSPITVPVGR	1	1	1	Q41534		0	47.82	0.042505	2	1409.54	-192.141	21.3407	0
155	P42210	ASPR_HORVU SwissProt databank Phytepsin	498.553	13.98	2	5	5	12	508	54.1914	5.36377
		A2	Sequence	# PSMs	# Proteins	# Protein Groups	Protein Group Accessions	Modifications	ΔCn	IonScore	Exp Value	Charge	MH+ [Da]	ΔM [ppm]	RT [min]	# Missed Cleavages
		High	NYMNAQYFGEIGVGTPPQK	2	2	1	P42210		0	100.36	2.16499e-07	2	2114.92	434.87	24.6719	0
		High	FTVIFDTGSSNLWVPSAK	2	2	1	P42210		0	88.12	3.90197e-06	2	1970.27	640.75	29.4589	0
		High	NYmNAQYFGEIGVGTPPQK	2	2	1	P42210	M3(Oxidation)	0	77.03	4.55008e-05	2	2130.53	251.869	22.634	0
		High	GYWQFDmGDVLVGGK	3	2	1	P42210	M7(Oxidation)	0	68.53	0.000371563	2	1688.76	579.029	26.138	0
		High	FDGILGLGFK	1	2	1	P42210		0	51.21	0.0184917	2	1066.57	-25.5547	29.301	0
		High	DQEFIEATK	1	2	1	P42210		0	49.85	0.0279131	2	1079.22	-1206.46	16.2504	0
		High	GYWQFDMGDVLVGGK	1	2	1	P42210		0	49.75	0.0270544	2	1671.93	86.7233	30.0532	0
156	B5AKW1	B5AKW1_PENAM TrEMBL databank eIF-4A	149.595	8.6	6	3	3	4	407	45.9967	6.22705
		A2	Sequence	# PSMs	# Proteins	# Protein Groups	Protein Group Accessions	Modifications	ΔCn	IonScore	Exp Value	Charge	MH+ [Da]	ΔM [ppm]	RT [min]	# Missed Cleavages
		High	LLVLDEADEMLSR	1	6	1	B5AKW1		0	68.44	0.000378993	2	1504.86	719.983	29.1685	0
		High	VLITTDVWAR	1	6	1	B5AKW1		0	60.59	0.00245798	2	1173.56	-85.229	24.0569	0
		High	DVIAQAQSGTGK	2	6	1	B5AKW1		0	60.1	0.00291642	2	1175.25	544.638	12.5235	0
157	B5AKW1	B5AKW1_PENAM TrEMBL databank eIF-4A	446.741	27.27	3	8	8	17	407	45.9967	6.22705
		A2	Sequence	# PSMs	# Proteins	# Protein Groups	Protein Group Accessions	Modifications	ΔCn	IonScore	Exp Value	Charge	MH+ [Da]	ΔM [ppm]	RT [min]	# Missed Cleavages
		High	LLVLDEADEMLSR	2	3	1	B5AKW1		0	75.31	8.05918e-05	2	1503.82	34.4821	28.6286	0
		High	DVIAQAQSGTGK	3	3	1	B5AKW1		0	73.75	0.000119028	2	1173.23	-1172.86	12.4139	0
		High	LLVLDEADEmLSR	1	3	1	B5AKW1	M10(Oxidation)	0	68.97	0.000331554	2	1520.77	660.968	23.7291	0
		High	GLDVQQVSLVINYDLPNNR	4	3	1	B5AKW1		0	61	0.0018706	3	2156.44	-322.136	27.6476	0
		High	QFFVAVEKEEWK	1	3	1	B5AKW1		0	60.09	0.00241831	2	1539.68	-70.1213	23.3681	1
		High	RDELTLEGIK	2	3	1	B5AKW1		0	55.76	0.00747444	2	1173.49	-134.549	19.1569	1
		High	GIYGYGFEKPSAIQQR	2	3	1	B5AKW1		0	52.22	0.0153085	2	1814.84	507.114	20.2291	0
		Medium	GVAINFVR	1	3	1	B5AKW1		0	48.26	0.0497004	2	876	559.352	20.9181	0
		High	DIEQYYSTQIDEmPmNVADLI	1	3	1	B5AKW1	M13(Oxidation); M15(Oxidation)	0	47.16	0.0426503	2	2520.21	37.2068	29.981	0
		A2	Sequence	# PSMs	# Proteins	# Protein Groups	Protein Group Accessions	Modifications	ΔCn	IonScore	Exp Value	Charge	MH+ [Da]	ΔM [ppm]	RT [min]	# Missed Cleavages
		High	GmQDGQEVSFFEEGEPK	1	2	1	F2EJ88	M2(Oxidation)	0	73.8	0.00010023	2	1929.6	-113.629	21.8153	0
		High	FAEINNAYEVLTDQEK	3	2	1	F2EJ88		0	67.69	0.000422595	2	1885.13	650.742	24.8944	0
159	F2DCX8	F2DCX8_HORVD TrEMBL databank Predicted protein	851.584	31.57	1	13	15	38	643	71.4891	5.74463
		A2	Sequence	# PSMs	# Proteins	# Protein Groups	Protein Group Accessions	Modifications	ΔCn	IonScore	Exp Value	Charge	MH+ [Da]	ΔM [ppm]	RT [min]	# Missed Cleavages
		High	ELSLSEEVLAEK	4	1	1	F2DCX8		0	86.77	5.90362e-06	2	1345.66	-778.614	22.9335	0
		High	EAFEVSLSDVSQTQLQGK	9	1	1	F2DCX8		0	86.65	5.36343e-06	2	1967.11	578.309	23.2066	0
		High	ILNLGEDGQDR	3	1	1	F2DCX8		0	79.1	3.2735e-05	2	1228.12	-1216.82	17.8885	0
		High	TDVVLEFHVDDTTGANEK	2	1	1	F2DCX8		0	73.59	0.000107534	2	1991.03	547.085	21.3178	0
		High	EQDVSNLTNFIQK	4	1	1	F2DCX8		0	66.99	0.000534883	2	1536.68	593.555	22.7629	0
		Medium	SNNPHTFVVITLDPPIR	1	1	1	F2DCX8		0	61.07	0.00192468	2	1920.34	157.969	25.6839	0
		Medium	AEDGLLYPLEK	2	1	1	F2DCX8		0	58.07	0.00456637	2	1246.48	-939.224	23.7206	0
		Medium	YTVELHmSFLR	1	1	1	F2DCX8	M7(Oxidation)	0	57.1	0.00492609	2	1410.65	-743.845	21.0634	0
		Medium	LYSGGLAWK	1	1	1	F2DCX8		0	54.3	0.00852153	2	995.073	540.148	21.6262	0
		Medium	LQGQANDFK	2	1	1	F2DCX8		0	53.37	0.0134199	2	1020.97	451.211	12.5137	0
		Medium	LKNDQEHLFR	1	1	1	F2DCX8		0	50.74	0.0222704	2	1299.73	34.4735	14.3437	1
		Medium	NEYHNLFNFVSGK	4	1	1	F2DCX8		0	49.39	0.0282395	2	1568.84	55.7459	25.1656	0
		Low	VGNNPGQFR	2	1	1	F2DCX8		0	48.51	0.0440452	2	989.086	596.421	13.384	0
		Medium	GFFFLPKPPTLILHEEIEYVEFER	1	1	1	F2DCX8		0	48.13	0.0308008	3	2951.86	446.154	33.0041	0
		Low	HGAGGASMSSHYFDLLVK	1	1	1	F2DCX8		0	46.66	0.0538163	3	1878.25	719.572	23.3581	0
		A2	Sequence	# PSMs	# Proteins	# Protein Groups	Protein Group Accessions	Modifications	ΔCn	IonScore	Exp Value	Charge	MH+ [Da]	ΔM [ppm]	RT [min]	# Missed Cleavages
		Medium	IGINSVQR	2	1	1	F2DFX0		0	60.61	0.00271481	2	887.213	791.838	14.9241	0
		Medium	IVLIPVVVAVDcPFPPSDK	1	1	1	F2DFX0	C12(Carbamidomethyl)	0	58.42	0.00383318	3	2065.13	-6.72469	31.4094	0
160	F2DCX8	F2DCX8_HORVD TrEMBL databank Predicted protein	344.061	16.64	1	7	7	11	643	71.4891	5.74463
		A2	Sequence	# PSMs	# Proteins	# Protein Groups	Protein Group Accessions	Modifications	ΔCn	IonScore	Exp Value	Charge	MH+ [Da]	ΔM [ppm]	RT [min]	# Missed Cleavages
		High	EAFEVSLSDVSQTQLQGK	2	1	1	F2DCX8		0	85.98	6.25811e-06	2	1967.04	540.352	23.2029	0
		High	ELSLSEEVLAEK	1	1	1	F2DCX8		0	76.55	6.17099e-05	2	1346.6	-76.9755	22.803	0
		High	GQTLYPHIVIQFVTENVVEK	2	1	1	F2DCX8		0	65.24	0.000681832	3	2315.31	459.532	29.4892	0
		High	AEDGLLYPLEK	2	1	1	F2DCX8		0	65.23	0.00087766	2	1247.89	193.629	23.1688	0
		High	EQDVSNLTNFIQK	2	1	1	F2DCX8		0	65.22	0.000808033	2	1536.01	159.339	22.7922	0
		High	VGNNPGQFR	1	1	1	F2DCX8		0	59.13	0.00361634	2	987.425	-1084.43	12.4383	0
		High	GFFFLPKPPTLILHEEIEYVEFER	1	1	1	F2DCX8		0	46.65	0.0433257	3	2951.52	331.559	33.1313	0
161	Q08837	Q08837_WHEAT TrEMBL databank Triticin	375.033	5.58	3	2	2	8	502	56.9184	9.29053
		A2	Sequence	# PSMs	# Proteins	# Protein Groups	Protein Group Accessions	Modifications	ΔCn	IonScore	Exp Value	Charge	MH+ [Da]	ΔM [ppm]	RT [min]	# Missed Cleavages
		High	SQAGLTEYFDEENEQFR	4	3	1	Q08837		0	96.11	6.25148e-07	2	2063.96	513.507	23.6613	0
		High	LLAEALGTSGK	4	3	1	Q08837		0	64.2	0.00109709	2	1059.4	-191.824	17.5189	0
163	F2EEC6	F2EEC6_HORVD TrEMBL databank Predicted protein	688.464	18.28	1	4	4	14	372	40.9814	8.29443
		A2	Sequence	# PSMs	# Proteins	# Protein Groups	Protein Group Accessions	Modifications	ΔCn	IonScore	Exp Value	Charge	MH+ [Da]	ΔM [ppm]	RT [min]	# Missed Cleavages
		High	ITAADAYVFLLNWFK	3	1	1	F2EEC6		0	125.29	7.51424e-10	2	1771.43	-291.711	34.6658	0
		High	ALFYWFFEATAGAAK	4	1	1	F2EEC6		0	113.2	1.19672e-08	2	1692.34	-298.793	34.053	0
		High	FAQYAGYVTVDEAHGR	6	1	1	F2EEC6		0	86.76	5.1907e-06	2	1783.37	-261.47	18.0143	0
		High	HHEFYIAGESYAGHYVPQLSEK	1	1	1	F2EEC6		0	57.23	0.0041976	3	2563.7	582.877	21.5727	0
164	F2EEC6	F2EEC6_HORVD TrEMBL databank Predicted protein	523.137	20.7	1	4	4	11	372	40.9814	8.29443
		A2	Sequence	# PSMs	# Proteins	# Protein Groups	Protein Group Accessions	Modifications	ΔCn	IonScore	Exp Value	Charge	MH+ [Da]	ΔM [ppm]	RT [min]	# Missed Cleavages
		High	ALFYWFFEATAGAAK	4	1	1	F2EEC6		0	113.23	1.18827e-08	2	1692.22	-369.291	34.1826	0
		High	GLmVGNALmDDETDQAGmVQYAWDHAVISDR	1	1	1	F2EEC6	M3(Oxidation); M9(Oxidation); M18(Oxidation)	0	92.54	9.37019e-07	3	3455.12	-402.379	26.9688	0
		High	ITAADAYVFLLNWFK	3	1	1	F2EEC6		0	89.17	3.08521e-06	2	1770.63	-741.55	34.7527	0
		High	FAQYAGYVTVDEAHGR	3	1	1	F2EEC6		0	80.06	2.43779e-05	2	1783.28	-316.383	17.9966	0
165	F2EEC6	F2EEC6_HORVD TrEMBL databank Predicted protein	625.066	29.03	1	5	5	15	372	40.9814	8.29443
		A2	Sequence	# PSMs	# Proteins	# Protein Groups	Protein Group Accessions	Modifications	ΔCn	IonScore	Exp Value	Charge	MH+ [Da]	ΔM [ppm]	RT [min]	# Missed Cleavages
		High	ITAADAYVFLLNWFK	4	1	1	F2EEC6		0	118.04	3.9698e-09	2	1771.78	-92.5408	34.5473	0
		High	ALFYWFFEATAGAAK	4	1	1	F2EEC6		0	117.57	4.38109e-09	2	1692.13	-420.746	34.0551	0
		High	FAQYAGYVTVDEAHGR	5	1	1	F2EEC6		0	76.17	5.97657e-05	2	1783	-472.941	17.9964	0
		High	KPLVLWLNGGPGcSSIGYGEAEELGPFLVQK	1	1	1	F2EEC6	C13(Carbamidomethyl)	0	52.85	0.00894411	3	3316.51	240.341	30.337	0
		High	GLmVGNALmDDETDQAGmVQYAWDHAVISDR	1	1	1	F2EEC6	M3(Oxidation); M9(Oxidation); M18(Oxidation)	0	48.28	0.02522	3	3455.83	-196.823	26.9704	0
167	F2EEC6	F2EEC6_HORVD TrEMBL databank Predicted protein	502.619	20.7	1	4	4	13	372	40.9814	8.29443
		A2	Sequence	# PSMs	# Proteins	# Protein Groups	Protein Group Accessions	Modifications	ΔCn	IonScore	Exp Value	Charge	MH+ [Da]	ΔM [ppm]	RT [min]	# Missed Cleavages
		High	ITAADAYVFLLNWFK	4	1	1	F2EEC6		0	113.83	1.04657e-08	2	1771.89	-29.6359	34.3705	0
		High	FAQYAGYVTVDEAHGR	5	1	1	F2EEC6		0	81.55	1.75198e-05	2	1783.75	-51.3204	18.0145	0
		High	ALFYWFFEATAGAAK	3	1	1	F2EEC6		0	75.87	6.36804e-05	2	1693.74	528.548	33.8205	0
		High	KPLVLWLNGGPGcSSIGYGEAEELGPFLVQK	1	1	1	F2EEC6	C13(Carbamidomethyl)	0	59.8	0.00180352	3	3316.08	112.598	30.3026	0
169	Q43481	Q43481_HORVU TrEMBL databank HMG1 2-like protein	222.44	8.75	2	2	2	6	160	17.1226	8.82178
		A2	Sequence	# PSMs	# Proteins	# Protein Groups	Protein Group Accessions	Modifications	ΔCn	IonScore	Exp Value	Charge	MH+ [Da]	ΔM [ppm]	RT [min]	# Missed Cleavages
		High	APSAFFVFmGEFR	2	2	1	Q43481	M9(Oxidation)	0	76.17	6.22488e-05	2	1521.9	116.668	29.4384	0
		High	APSAFFVFMGEFR	2	2	1	Q43481		0	75.73	7.02145e-05	2	1505.86	91.1868	33.0256	0
		High	RAPSAFFVFmGEFR	2	2	1	Q43481	M10(Oxidation)	0	55.01	0.00798689	3	1678.45	374.044	26.5051	1
170	I1I0C2	I1I0C2_BRADI TrEMBL databank Uncharacterized protein	302.122	35.98	1	3	4	16	164	18.7034	6.20166
		A2	Sequence	# PSMs	# Proteins	# Protein Groups	Protein Group Accessions	Modifications	ΔCn	IonScore	Exp Value	Charge	MH+ [Da]	ΔM [ppm]	RT [min]	# Missed Cleavages
		High	IGSLVDVQTSK	6	1	1	I1I0C2		0	72.37	0.000168341	2	1147.27	550.404	17.2598	0
		High	IFYYLVQDLK	8	1	1	I1I0C2		0	68.06	0.000426349	2	1302.34	477.755	32.5447	0
		High	FGHEFLEFEFRPDGK	1	1	1	I1I0C2		0	58.68	0.00347457	2	1855.85	522.446	24.2526	0
		Low	AAAVGGAGNGAGEEAGGAEFYLR	1	1	1	I1I0C2		0	46.9	0.0487036	2	2095.27	137.787	26.2506	0
171	F2DTF0	F2DTF0_HORVD TrEMBL databank Predicted protein	157.117	8.51	1	3	3	6	435	47.1994	6.12549
		A2	Sequence	# PSMs	# Proteins	# Protein Groups	Protein Group Accessions	Modifications	ΔCn	IonScore	Exp Value	Charge	MH+ [Da]	ΔM [ppm]	RT [min]	# Missed Cleavages
		High	NmIcSASWDTTIK	2	1	1	F2DTF0	M2(Oxidation); C4(Carbamidomethyl)	0	69.34	0.000305077	2	1543.45	489.507	19.7864	0
		High	APPTAIAVPAELSR	2	1	1	F2DTF0		0	65.44	0.000804969	2	1393.01	162.184	21.4566	0
		High	MPLHQFLLAK	1	1	1	F2DTF0		0	55.12	0.00794725	2	1198.55	722.005	22.2193	0
		High	mPLHQFLLAK	1	1	1	F2DTF0	M1(Oxidation)	0	48.29	0.0377768	2	1213.36	-257.683	19.6938	0
172	B1NC18	B1NC18_HORVU TrEMBL databank Ferritin	521.912	21.65	4	4	4	15	254	27.8811	5.98584
		A2	Sequence	# PSMs	# Proteins	# Protein Groups	Protein Group Accessions	Modifications	ΔCn	IonScore	Exp Value	Charge	MH+ [Da]	ΔM [ppm]	RT [min]	# Missed Cleavages
		High	GDALYAmELALALEK	5	4	1	B1NC18	M7(Oxidation)	0	108.38	3.56675e-08	2	1624.65	506.616	28.0384	0
		High	ISEYVSQLR	5	4	1	B1NC18		0	79.72	2.67961e-05	2	1095.06	432.251	17.5497	0
		High	GDALYAMELALALEK	2	4	1	B1NC18		0	71.47	0.000180705	2	1608.93	682.907	31.7084	0
		High	EVLSGVmFQPFEELK	2	4	1	B1NC18	M7(Oxidation)	0	63.15	0.00121561	2	1769.23	194.111	27.3657	0
		High	LQSIVTPLTEFDHPEK	1	4	1	B1NC18		0	52.26	0.0156073	2	1854.83	466.593	24.0512	0
		A2	Sequence	# PSMs	# Proteins	# Protein Groups	Protein Group Accessions	Modifications	ΔCn	IonScore	Exp Value	Charge	MH+ [Da]	ΔM [ppm]	RT [min]	# Missed Cleavages
		High	YYmDGQVILGR	2	1	1	F2E280	M3(Oxidation)	0	57.17	0.00530138	2	1331.41	570.647	19.1205	0
		High	EVAVVFAQENR	1	1	1	F2E280		0	51.12	0.0216478	2	1261.37	-224.407	18.7761	0
173	Q6IY71	Q6IY71_WHEAT TrEMBL databank Mitochondrial ATP synthase	673.731	36.97	1	7	7	20	238	27.0905	8.11865
		A2	Sequence	# PSMs	# Proteins	# Protein Groups	Protein Group Accessions	Modifications	ΔCn	IonScore	Exp Value	Charge	MH+ [Da]	ΔM [ppm]	RT [min]	# Missed Cleavages
		High	ITIDPDDPTAVANYAQVMR	2	1	1	Q6IY71		0	130.55	2.06624e-10	2	2090.08	26.4598	24.987	0
		High	ITIDPDDPTAVANYAQVmR	3	1	1	Q6IY71	M18(Oxidation)	0	113.35	1.08454e-08	2	2106.01	-5.40802	22.6423	0
		High	IEENLEmELAK	4	1	1	Q6IY71	M7(Oxidation)	0	79.09	3.42735e-05	2	1333.82	-622.209	19.4285	0
		High	KFETALGVLK	2	1	1	Q6IY71		0	71.29	0.000210497	2	1106.06	364.237	20.7275	1
		High	SGLIDDmGIEDmmmEALEK	4	1	1	Q6IY71	M7(Oxidation); M12(Oxidation); M13(Oxidation); M14(Oxidation)	0	65.69	0.000627211	2	2192.82	416.589	20.569	0
		High	TYLDTLQQLR	3	1	1	Q6IY71		0	60.18	0.00265764	2	1249.21	-1168.09	22.8217	0
		High	AELTELKK	1	1	1	Q6IY71		0	53.49	0.0140967	2	931.52	-27.8859	12.4192	1
		High	EVVEAmEGQLK	1	1	1	Q6IY71	M6(Oxidation)	0	52.81	0.0144333	2	1249.42	645.283	13.4055	0
174	Q6IY71	Q6IY71_WHEAT TrEMBL databank Mitochondrial ATP synthase	497.657	30.25	1	6	6	15	238	27.0905	8.11865
		A2	Sequence	# PSMs	# Proteins	# Protein Groups	Protein Group Accessions	Modifications	ΔCn	IonScore	Exp Value	Charge	MH+ [Da]	ΔM [ppm]	RT [min]	# Missed Cleavages
		High	ITIDPDDPTAVANYAQVmR	3	1	1	Q6IY71	M18(Oxidation)	0	97.46	4.2432e-07	2	2107.01	472.908	21.9836	0
		High	SGLIDDmGIEDmmmEALEK	3	1	1	Q6IY71	M7(Oxidation); M12(Oxidation); M13(Oxidation); M14(Oxidation)	0	76	5.86626e-05	2	2191.86	-23.1986	20.8044	0
		High	IEENLEmELAK	4	1	1	Q6IY71	M7(Oxidation)	0	74.55	0.000101353	2	1335.01	268.126	19.3699	0
		High	KFETALGVLK	2	1	1	Q6IY71		0	57.62	0.00472482	2	1106.2	482.601	20.4304	1
		High	EVVEAmEGQLK	2	1	1	Q6IY71	M6(Oxidation)	0	51.3	0.020429	2	1249.33	574.295	13.5338	0
		High	EKITIDPDDPTAVANYAQVmR	1	1	1	Q6IY71	M20(Oxidation)	0	51.17	0.0177187	3	2362.83	-135.893	20.9624	1
		A2	Sequence	# PSMs	# Proteins	# Protein Groups	Protein Group Accessions	Modifications	ΔCn	IonScore	Exp Value	Charge	MH+ [Da]	ΔM [ppm]	RT [min]	# Missed Cleavages
		High	LLGDVTAFVDDIAEIDGSNLR	2	3	1	A2WPS6		0	69.99	0.000233763	2	2233.96	369.178	34.5679	0
		Medium	LYYYADTYEmGK	1	3	1	A2WPS6	M10(Oxidation)	0	47.99	0.0425603	2	1533.29	412.335	18.7848	0
175	Q07810	Q07810_WHEAT TrEMBL databank rRNA N-glycosidase	115.843	9.45	2	2	2	4	275	29.5944	9.70068
		A2	Sequence	# PSMs	# Proteins	# Protein Groups	Protein Group Accessions	Modifications	ΔCn	IonScore	Exp Value	Charge	MH+ [Da]	ΔM [ppm]	RT [min]	# Missed Cleavages
		High	TSPASTGLTLATR	2	2	1	Q07810		0	61.56	0.00197823	2	1275.77	61.8069	17.8653	0
		High	QQMADAVTALYGR	2	2	1	Q07810		0	59.75	0.00273584	2	1424.74	731.088	21.6016	0
176
177
178
179
180	COLF30	COLF30_WHEAT SwissProt databank Serpin 1	154.735	6.03	4	2	2	5	398	43.0911	5.89697
		A2	Sequence	# PSMs	# Proteins	# Protein Groups	Protein Group Accessions	Modifications	ΔCn	IonScore	Exp Value	Charge	MH+ [Da]	ΔM [ppm]	RT [min]	# Missed Cleavages
		High	AAEVTTQVNSWVEK	2	4	1	COLF30		0	81.72	1.83302e-05	2	1562.03	158.111	28.2007	0
		High	LASTISSNPK	3	4	1	COLF30		0	56.86	0.00615191	2	1017.36	-195.338	13.4225	0
181	F2CUZ1	F2CUZ1_HORVD TrEMBL databank Predicted protein	117.913	10.09	1	2	2	5	218	23.9685	8.1333
		A2	Sequence	# PSMs	# Proteins	# Protein Groups	Protein Group Accessions	Modifications	ΔCn	IonScore	Exp Value	Charge	MH+ [Da]	ΔM [ppm]	RT [min]	# Missed Cleavages
		High	KEDTVAVVR	3	1	1	F2CUZ1		0	57.61	0.00522222	2	1016.71	130.443	13.5908	1
		High	DALPEScHLLVAK	2	1	1	F2CUZ1	C7(Carbamidomethyl)	0	53.59	0.010947	2	1453.79	716.136	25.8086	0
182	F2D224	F2D224_HORVD TrEMBL databank Predicted protein	145.771	7.52	1	2	2	5	306	33.9487	8.1333
		A2	Sequence	# PSMs	# Proteins	# Protein Groups	Protein Group Accessions	Modifications	ΔCn	IonScore	Exp Value	Charge	MH+ [Da]	ΔM [ppm]	RT [min]	# Missed Cleavages
		High	DEEGmPAFALVNK	2	1	1	F2D224	M5(Oxidation)	0	62.56	0.00141366	2	1436.83	111.365	28.0828	0
		High	AGEDYSLTAR	3	1	1	F2D224		0	61.84	0.00156278	2	1083.39	813.551	18.932	0
		A2	Sequence	# PSMs	# Proteins	# Protein Groups	Protein Group Accessions	Modifications	ΔCn	IonScore	Exp Value	Charge	MH+ [Da]	ΔM [ppm]	RT [min]	# Missed Cleavages
		High	LISHAGSLSNLAK	2	10	1	I1GRG7		0	55.33	0.00767865	2	1310.83	68.6439	22.5636	0
		High	IVNDNYLYAK	2	10	1	I1GRG7		0	53.33	0.0116089	2	1212.51	-93.3822	23.6843	0
		High	AQLGLGHSYSR	1	10	1	I1GRG7		0	49.59	0.0315849	2	1188.51	-83.5638	18.3927	0
183	C0JAC9	C0JAC9_9ORYZ TrEMBL databank U5 small nuclear ribonucleoprotein component	192.527	5.23	5	4	4	7	994	110.011	5.40186
		A2	Sequence	# PSMs	# Proteins	# Protein Groups	Protein Group Accessions	Modifications	ΔCn	IonScore	Exp Value	Charge	MH+ [Da]	ΔM [ppm]	RT [min]	# Missed Cleavages
		High	VYSGTIQTGQTVR	2	5	1	C0JAC9		0	73.79	0.000107508	2	1409.79	38.5507	19.5594	0
		High	LPIVVVINK	2	5	1	C0JAC9		0	52.75	0.012931	2	994.631	-34.7727	32.2564	0
		High	IAAEPLNPSELPK	2	5	1	C0JAC9		0	50.76	0.0223426	2	1378.9	106.68	28.7501	0
		High	VLGEGYSPDDEEDmTVK	1	5	1	C0JAC9	M14(Oxidation)	0	47.37	0.0448257	2	1900.11	155.871	23.3522	0
184	C0JAC9	C0JAC9_9ORYZ TrEMBL databank U5 small nuclear ribonucleoprotein component	376.789	8.65	3	7	7	13	994	110.011	5.40186
		A2	Sequence	# PSMs	# Proteins	# Protein Groups	Protein Group Accessions	Modifications	ΔCn	IonScore	Exp Value	Charge	MH+ [Da]	ΔM [ppm]	RT [min]	# Missed Cleavages
		High	VYSGTIQTGQTVR	2	3	1	C0JAC9		0	79.97	2.59084e-05	2	1409.71	-18.1963	19.2743	0
		High	IAAEPLNPSELPK	2	3	1	C0JAC9		0	62.47	0.00150707	2	1378.75	-3.64161	28.5682	0
		High	VVYSAFLmANPR	2	3	1	C0JAC9	M8(Oxidation)	0	58.14	0.00394496	2	1383.85	104.643	32.0398	0
		High	LPIVVVINK	2	3	1	C0JAC9		0	55.65	0.00663196	2	994.765	99.357	32.0687	0
		High	NVALVGHLQHGK	2	3	1	C0JAC9		0	55.19	0.00825288	2	1272.67	-34.941	18.3109	0
		High	VLGEGYSPDDEEDmTVK	2	3	1	C0JAC9	M14(Oxidation)	0	53.24	0.0116196	2	1900.75	492.527	23.0252	0
		High	GmSEDVSINK	1	3	1	C0JAC9	M2(Oxidation)	0	48.52	0.0329901	2	1096.43	851.845	13.8401	0
185
186	F2D1G5	F2D1G5_HORVD TrEMBL databank Predicted protein	101.764	6.19	1	2	2	4	436	47.2177	6.15088
		A2	Sequence	# PSMs	# Proteins	# Protein Groups	Protein Group Accessions	Modifications	ΔCn	IonScore	Exp Value	Charge	MH+ [Da]	ΔM [ppm]	RT [min]	# Missed Cleavages
		High	VLQTFNGQmmPNVELAYR	1	1	1	F2D1G5	M9(Oxidation); M10(Oxidation)	0	59.32	0.00271359	2	2143.23	94.0271	31.1167	0
		High	FGDPTEQAR	3	1	1	F2D1G5		0	54.42	0.0104447	2	1020.46	-11.2008	15.8162	0
187	G5CU79	G5CU79_9POAL TrEMBL databank Cysteine endopeptidase EP8	496.64	14.29	1	3	3	12	364	40.1356	6.20166
		A2	Sequence	# PSMs	# Proteins	# Protein Groups	Protein Group Accessions	Modifications	ΔCn	IonScore	Exp Value	Charge	MH+ [Da]	ΔM [ppm]	RT [min]	# Missed Cleavages
		High	GVSQAEGQcGIAmQASYPTK	6	1	1	G5CU79	C9(Carbamidomethyl); M13(Oxidation)	0	95.33	6.9194e-07	2	2099.15	94.9831	20.7726	0
		High	AHAVTIDGYEDVPANDESALQK	3	1	1	G5CU79		0	72.1	0.000137784	2	2344.19	461.855	26.6079	0
		High	FADmTTDEFR	3	1	1	G5CU79	M4(Oxidation)	0	55.67	0.00790875	2	1248.54	14.9532	22.981	0
		A2	Sequence	# PSMs	# Proteins	# Protein Groups	Protein Group Accessions	Modifications	ΔCn	IonScore	Exp Value	Charge	MH+ [Da]	ΔM [ppm]	RT [min]	# Missed Cleavages
		High	APPTAIAVPAELSR	1	1	1	F2DTF0		0	51.51	0.019898	2	1392.83	34.5259	29.9667	0
		High	mPLHQFLLAK	1	1	1	F2DTF0	M1(Oxidation)	0	48.15	0.0390144	2	1213.63	-35.8611	27.78	0
188	A7KMF1	A7KMF1_LOLPR TrEMBL databank Eukaryotic initiation factor 4A	168.685	8.28	19	2	2	3	338	38.2926	5.64307
		A2	Sequence	# PSMs	# Proteins	# Protein Groups	Protein Group Accessions	Modifications	ΔCn	IonScore	Exp Value	Charge	MH+ [Da]	ΔM [ppm]	RT [min]	# Missed Cleavages
		High	ILASGVHVVVGTPGR	1	19	1	A7KMF1		0	83.85	1.15851e-05	2	1461.31	-370.21	25.6576	0
		High	mFVLDEADEmLSR	2	19	1	A7KMF1	M1(Oxidation); M10(Oxidation)	0	80.85	2.1634e-05	2	1587.9	126.094	30.7553	0
		A2	Sequence	# PSMs	# Proteins	# Protein Groups	Protein Group Accessions	Modifications	ΔCn	IonScore	Exp Value	Charge	MH+ [Da]	ΔM [ppm]	RT [min]	# Missed Cleavages
		High	TDDTPDVSQVQAK	2	1	1	F2DFX0		0	63.26	0.00136634	2	1404.75	774.349	16.5166	0
		High	IGINSVQR	3	1	1	F2DFX0		0	56.53	0.00655665	2	886.593	92.7034	18.2501	0
189
190	F2DFX0	F2DFX0_HORVD TrEMBL databank Predicted protein	186.473	6.27	1	2	2	6	335	39.0259	5.78271
		A2	Sequence	# PSMs	# Proteins	# Protein Groups	Protein Group Accessions	Modifications	ΔCn	IonScore	Exp Value	Charge	MH+ [Da]	ΔM [ppm]	RT [min]	# Missed Cleavages
		High	TDDTPDVSQVQAK	3	1	1	F2DFX0		0	80.2	2.77215e-05	2	1403.87	147.997	16.4619	0
		High	IGINSVQR	3	1	1	F2DFX0		0	67.82	0.000487172	2	886.633	137.695	19.1828	0
		A2	Sequence	# PSMs	# Proteins	# Protein Groups	Protein Group Accessions	Modifications	ΔCn	IonScore	Exp Value	Charge	MH+ [Da]	ΔM [ppm]	RT [min]	# Missed Cleavages
		High	FADmTTDEFR	1	3	1	G5CU79	M4(Oxidation)	0	57.38	0.00533467	2	1248.75	186.199	21.8162	0
		High	YGDADNLPPAVDWR	2	3	1	G5CU79		0	49.35	0.0299218	2	1589.01	168.663	32.1208	0
191	G5CU79	G5CU79_9POAL TrEMBL databank Cysteine endopeptidase EP8	191.692	9.07	2	3	3	7	364	40.1356	6.20166
		A2	Sequence	# PSMs	# Proteins	# Protein Groups	Protein Group Accessions	Modifications	ΔCn	IonScore	Exp Value	Charge	MH+ [Da]	ΔM [ppm]	RT [min]	# Missed Cleavages
		High	FADmTTDEFR	4	2	1	G5CU79	M4(Oxidation)	0	68.01	0.000461432	2	1248.51	-5.99351	21.9912	0
		High	YGDADNLPPAVDWR	1	2	1	G5CU79		0	55.51	0.00724416	2	1588.99	159.588	31.9091	0
		High	GLGADAEER	2	2	1	G5CU79		0	53.33	0.0143164	2	917.473	43.9898	14.015	0
		A2	Sequence	# PSMs	# Proteins	# Protein Groups	Protein Group Accessions	Modifications	ΔCn	IonScore	Exp Value	Charge	MH+ [Da]	ΔM [ppm]	RT [min]	# Missed Cleavages
		High	GVATVAALDADAHK	3	4	1	D8L9A5		0	70.02	0.00025898	2	1337.39	-978.449	22.3313	0
		High	QVGVGGYGYPAmVALNVK	1	4	1	D8L9A5	M12(Oxidation)	0	59.06	0.00319601	2	1839.23	155.328	33.0598	0
		High	VFLPGKPPVDYEGAR	1	4	1	D8L9A5		0	51.18	0.0200381	2	1644.96	53.4654	28.204	0
192	G5CU79	G5CU79_9POAL TrEMBL databank Cysteine endopeptidase EP8	510.903	29.4	1	7	7	16	364	40.1356	6.20166
		A2	Sequence	# PSMs	# Proteins	# Protein Groups	Protein Group Accessions	Modifications	ΔCn	IonScore	Exp Value	Charge	MH+ [Da]	ΔM [ppm]	RT [min]	# Missed Cleavages
		High	GVSQAEGQcGIAmQASYPTK	3	1	1	G5CU79	C9(Carbamidomethyl); M13(Oxidation)	0	87.55	4.14167e-06	2	2099.39	209.291	20.6412	0
		High	AHAVTIDGYEDVPANDESALQK	1	1	1	G5CU79		0	74.32	8.23718e-05	2	2343.31	86.4919	27.0622	0
		High	DLASEENLR	2	1	1	G5CU79		0	63.61	0.00131279	1	1046.68	161.133	19.976	0
		High	FADmTTDEFR	4	1	1	G5CU79	M4(Oxidation)	0	59.11	0.00358185	2	1248.51	-5.99351	25.0659	0
		High	YGDADNLPPAVDWR	3	1	1	G5CU79		0	55.11	0.0079426	2	1588.75	8.55037	31.9313	0
		High	NGITTESNYPYQGEQGScDLAK	1	1	1	G5CU79	C18(Carbamidomethyl)	0	52.91	0.0111557	2	2432.27	84.5101	24.7881	0
		High	RGLGADAEER	1	1	1	G5CU79		0	47.74	0.0478351	2	1073.39	-131.139	11.5491	1
		High	FADMTTDEFR	1	1	1	G5CU79		0	47.28	0.0514709	2	1233.47	768.102	28.0117	0
193	G5CU79	G5CU79_9POAL TrEMBL databank Cysteine endopeptidase EP8	81.2043	9.07	2	3	3	3	364	40.1356	6.20166
		A2	Sequence	# PSMs	# Proteins	# Protein Groups	Protein Group Accessions	Modifications	ΔCn	IonScore	Exp Value	Charge	MH+ [Da]	ΔM [ppm]	RT [min]	# Missed Cleavages
		High	FADmTTDEFR	1	2	1	G5CU79	M4(Oxidation)	0	57.39	0.0053224	2	1248.59	58.079	22.1831	0
		High	YGDADNLPPAVDWR	1	2	1	G5CU79		0	54.97	0.00820281	2	1588.79	33.1537	32.2598	0
		High	GLGADAEER	1	2	1	G5CU79		0	53.68	0.0132079	2	917.46	30.6667	13.5894	0
194	G5CU79	G5CU79_9POAL TrEMBL databank Cysteine endopeptidase EP8	303.152	14.84	1	5	5	11	364	40.1356	6.20166
		A2	Sequence	# PSMs	# Proteins	# Protein Groups	Protein Group Accessions	Modifications	ΔCn	IonScore	Exp Value	Charge	MH+ [Da]	ΔM [ppm]	RT [min]	# Missed Cleavages
		High	GVSQAEGQcGIAmQASYPTK	3	1	1	G5CU79	C9(Carbamidomethyl); M13(Oxidation)	0	75.44	6.74634e-05	2	2098.91	-19.351	21.2425	0
		High	FADmTTDEFR	2	1	1	G5CU79	M4(Oxidation)	0	65.65	0.000794525	2	1248.53	6.93608	23.2087	0
		High	GLGADAEER	3	1	1	G5CU79		0	63.85	0.00127008	2	917.503	77.165	13.8246	0
		High	YGDADNLPPAVDWR	2	1	1	G5CU79		0	56.99	0.00515184	2	1588.91	109.247	34.0873	0
		High	FADmTTDEFRR	1	1	1	G5CU79	M4(Oxidation)	0	50.99	0.0229847	3	1405.59	685.925	20.561	1
195	G5CU79	G5CU79_9POAL TrEMBL databank Cysteine endopeptidase EP8	375.736	14.29	1	3	3	11	364	40.1356	6.20166
		A2	Sequence	# PSMs	# Proteins	# Protein Groups	Protein Group Accessions	Modifications	ΔCn	IonScore	Exp Value	Charge	MH+ [Da]	ΔM [ppm]	RT [min]	# Missed Cleavages
		High	GVSQAEGQcGIAmQASYPTK	5	1	1	G5CU79	C9(Carbamidomethyl); M13(Oxidation)	0	83.77	9.90988e-06	2	2099.15	94.9831	20.8694	0
		High	AHAVTIDGYEDVPANDESALQK	3	1	1	G5CU79		0	70.91	0.000180629	2	2343.23	52.354	26.7312	0
		High	FADmTTDEFR	3	1	1	G5CU79	M4(Oxidation)	0	55.49	0.00824342	2	1248.67	122.143	22.1048	0
196	F2DJI3	F2DJI3_HORVD TrEMBL databank Predicted protein	517.312	18.69	1	7	7	18	412	46.1458	6.3667
		A2	Sequence	# PSMs	# Proteins	# Protein Groups	Protein Group Accessions	Modifications	ΔCn	IonScore	Exp Value	Charge	MH+ [Da]	ΔM [ppm]	RT [min]	# Missed Cleavages
		High	KLESGVHVVSGTPGR	3	1	1	F2DJI3		0	98.94	3.24624e-07	2	1522.91	51.8847	16.9472	1
		High	DVIAQAQSGTGK	5	1	1	F2DJI3		0	71.2	0.000222555	2	1174.59	-11.5668	15.2851	0
		High	TNNFTVSAmHGDmPQK	2	1	1	F2DJI3	M9(Oxidation); M13(Oxidation)	0	61.72	0.00173291	2	1809.87	45.9532	16.585	0
		High	LESGVHVVSGTPGR	2	1	1	F2DJI3		0	57.63	0.00441064	2	1394.83	67.3835	17.9115	0
		High	GFKDQIYDVYR	1	1	1	F2DJI3		0	56.05	0.00718718	2	1404.59	638.818	27.9003	1
		High	LLVLDEADEmLSR	4	1	1	F2DJI3	M10(Oxidation)	0	55.53	0.00732074	2	1520.83	700.525	34.4611	0
		High	VLITTDVWAR	1	1	1	F2DJI3		0	53.9	0.0114704	2	1173.57	-78.6755	33.0912	0
197	F2DFX0	F2DFX0_HORVD TrEMBL databank Predicted protein	205.602	9.55	1	3	3	10	335	39.0259	5.78271
		A2	Sequence	# PSMs	# Proteins	# Protein Groups	Protein Group Accessions	Modifications	ΔCn	IonScore	Exp Value	Charge	MH+ [Da]	ΔM [ppm]	RT [min]	# Missed Cleavages
		High	TDDTPDVSQVQAK	2	1	1	F2DFX0		0	68.52	0.000408147	2	1403.79	86.6266	16.7016	0
		High	VKDEVLPEDEK	2	1	1	F2DFX0		0	64.97	0.000843685	2	1300.67	7.34302	15.8899	1
		High	IGINSVQR	6	1	1	F2DFX0		0	59.03	0.00368708	2	886.486	-27.5241	19.0195	0
198	B8AVX6	B8AVX6_ORYSI TrEMBL databank Putative uncharacterized protein	112.054	8.67	1	4	4	6	346	40.2316	6.12549
		A2	Sequence	# PSMs	# Proteins	# Protein Groups	Protein Group Accessions	Modifications	ΔCn	IonScore	Exp Value	Charge	MH+ [Da]	ΔM [ppm]	RT [min]	# Missed Cleavages
		High	IGINSVQR	2	1	1	B8AVX6		0	54.89	0.00956494	2	886.575	72.3022	19.2188	0
		High	VKDEVLPEDEK	2	1	1	B8AVX6		0	54.07	0.0103796	2	1300.67	7.34302	16.2301	1
		High	VKDEVLPEDEKEK	1	1	1	B8AVX6		0	51.25	0.0194376	2	1557.79	-5.15144	14.2739	2
		High	IFTLGcTQR	1	1	1	B8AVX6	C6(Carbamidomethyl)	0	46.31	0.0579447	2	1095.47	-81.1235	26.0969	0
199
200	F2DBD4	F2DBD4_HORVD TrEMBL databank Predicted protein	503.167	19.38	2	5	5	17	320	34.5281	5.50342
		A2	Sequence	# PSMs	# Proteins	# Protein Groups	Protein Group Accessions	Modifications	ΔCn	IonScore	Exp Value	Charge	MH+ [Da]	ΔM [ppm]	RT [min]	# Missed Cleavages
		High	FAVAAPAAAASGGAAAAAPK	6	2	1	F2DBD4		0	119.62	2.73346e-09	2	1640.91	22.6114	24.8765	0
		High	VGSSESALLAK	3	2	1	F2DBD4		0	90.25	2.75534e-06	2	1061.63	46.1047	21.9903	0
		High	VLIAVADNVGSK	5	2	1	F2DBD4		0	53.2	0.0130039	2	1185.63	-43.1133	27.4779	0
		High	LcQLLEEYTK	2	2	1	F2DBD4	C2(Carbamidomethyl)	0	50.16	0.0246119	2	1296.74	72.095	31.5545	0
		High	GDSIVLmGK	1	2	1	F2DBD4	M7(Oxidation)	0	48.15	0.0444628	2	935.494	7.99783	19.2464	0
201	G5CU79	G5CU79_9POAL TrEMBL databank Cysteine endopeptidase EP8	355.35	8.24	1	2	2	7	364	40.1356	6.20166
		A2	Sequence	# PSMs	# Proteins	# Protein Groups	Protein Group Accessions	Modifications	ΔCn	IonScore	Exp Value	Charge	MH+ [Da]	ΔM [ppm]	RT [min]	# Missed Cleavages
		High	GVSQAEGQcGIAmQASYPTK	5	1	1	G5CU79	C9(Carbamidomethyl); M13(Oxidation)	0	113.64	1.02348e-08	2	2097.63	-629.574	21.4447	0
		High	FADmTTDEFR	2	1	1	G5CU79	M4(Oxidation)	0	68.32	0.000429643	2	1248.51	-5.99351	22.3195	0
202	G5CU79	G5CU79_9POAL TrEMBL databank Cysteine endopeptidase EP8	423.918	14.29	1	3	3	10	364	40.1356	6.20166
		A2	Sequence	# PSMs	# Proteins	# Protein Groups	Protein Group Accessions	Modifications	ΔCn	IonScore	Exp Value	Charge	MH+ [Da]	ΔM [ppm]	RT [min]	# Missed Cleavages
		High	GVSQAEGQcGIAmQASYPTK	6	1	1	G5CU79	C9(Carbamidomethyl); M13(Oxidation)	0	87.19	4.50888e-06	2	2099.11	74.3707	20.9243	0
		High	AHAVTIDGYEDVPANDESALQK	2	1	1	G5CU79		0	84.16	8.5465e-06	2	2343.23	52.354	26.8623	0
		High	FADmTTDEFR	2	1	1	G5CU79	M4(Oxidation)	0	58.93	0.00352668	2	1249.47	762.335	22.2145	0
		A2	Sequence	# PSMs	# Proteins	# Protein Groups	Protein Group Accessions	Modifications	ΔCn	IonScore	Exp Value	Charge	MH+ [Da]	ΔM [ppm]	RT [min]	# Missed Cleavages
		High	GVETDGSLHVVTGSK	1	1	1	F2DTF0		0	51.2	0.0194298	2	1487.23	993.978	19.6418	0
		Medium	APPTAIAVPAELSR	1	1	1	F2DTF0		0	47.57	0.0503387	2	1391.55	-885.278	30.326	0
203	I1GWK2	I1GWK2_BRADI TrEMBL databank Uncharacterized protein	235.96	18.75	2	2	2	9	144	16.1691	5.57959
		A2	Sequence	# PSMs	# Proteins	# Protein Groups	Protein Group Accessions	Modifications	ΔCn	IonScore	Exp Value	Charge	MH+ [Da]	ΔM [ppm]	RT [min]	# Missed Cleavages
		High	GDPSSAANLELDQR	7	2	1	I1GWK2		0	76.95	5.17731e-05	2	1472.91	146.008	21.8493	0
		High	TLADKYDYVmHGK	2	2	1	I1GWK2	M10(Oxidation)	0	63.21	0.00123191	2	1556.75	2.41432	18.8932	1
204	B6T2G0	B6T2G0_MAIZE TrEMBL databank Histone H4	488.009	47.92	22	6	6	21	96	10.805	11.4731
		A2	Sequence	# PSMs	# Proteins	# Protein Groups	Protein Group Accessions	Modifications	ΔCn	IonScore	Exp Value	Charge	MH+ [Da]	ΔM [ppm]	RT [min]	# Missed Cleavages
		High	KTVTAmDVVYALK	4	22	1	B6T2G0	M6(Oxidation)	0	96.71	5.23247e-07	2	1455.87	742.038	29.1813	1
		High	TVTAmDVVYALK	6	22	1	B6T2G0	M5(Oxidation)	0	67.91	0.000423799	2	1325.63	-803.175	33.262	0
		High	ISGLIYEETR	5	22	1	B6T2G0		0	64.85	0.000842346	2	1180.64	18.8395	27.4735	0
		High	TVTAmDVVYALKR	2	22	1	B6T2G0	M5(Oxidation)	0	59.12	0.0030455	2	1482.91	76.9848	30.9495	1
		High	DNIQGITKPAIR	2	22	1	B6T2G0		0	58.85	0.00345013	2	1324.75	-755.56	21.5504	0
		High	DAVTYTEHAR	2	22	1	B6T2G0		0	51.27	0.0212988	2	1162.54	-9.35187	14.5425	0
205
206	C0JAC9	C0JAC9_9ORYZ TrEMBL databank U5 small nuclear ribonucleoprotein component	188.33	3.52	5	3	3	6	994	110.011	5.40186
		A2	Sequence	# PSMs	# Proteins	# Protein Groups	Protein Group Accessions	Modifications	ΔCn	IonScore	Exp Value	Charge	MH+ [Da]	ΔM [ppm]	RT [min]	# Missed Cleavages
		High	VYSGTIQTGQTVR	2	5	1	C0JAC9		0	76.79	5.38815e-05	2	1409.79	38.5507	19.2201	0
		High	IAAEPLNPSELPK	2	5	1	C0JAC9		0	66.1	0.000653333	2	1378.81	40.3759	28.5576	0
		High	LPIVVVINK	2	5	1	C0JAC9		0	53.18	0.011712	2	994.687	21.0679	32.0401	0
207
208	F2DFX0	F2DFX0_HORVD TrEMBL databank Predicted protein	177.22	9.55	1	3	3	6	335	39.0259	5.78271
		A2	Sequence	# PSMs	# Proteins	# Protein Groups	Protein Group Accessions	Modifications	ΔCn	IonScore	Exp Value	Charge	MH+ [Da]	ΔM [ppm]	RT [min]	# Missed Cleavages
		High	TDDTPDVSQVQAK	2	1	1	F2DFX0		0	77.45	5.22176e-05	2	1403.71	34.0302	16.8195	0
		High	IGINSVQR	3	1	1	F2DFX0		0	66.83	0.000611902	2	886.538	30.9972	19.0569	0
		High	VKDEVLPEDEK	1	1	1	F2DFX0		0	66.47	0.000597283	2	1300.51	-115.684	16.1354	1
209	F2DBD4	F2DBD4_HORVD TrEMBL databank Predicted protein	546.309	13.44	2	3	3	16	320	34.5281	5.50342
		A2	Sequence	# PSMs	# Proteins	# Protein Groups	Protein Group Accessions	Modifications	ΔCn	IonScore	Exp Value	Charge	MH+ [Da]	ΔM [ppm]	RT [min]	# Missed Cleavages
		High	FAVAAPAAAASGGAAAAAPK	6	2	1	F2DBD4		0	116.59	5.49177e-09	2	1640.99	71.3612	24.8587	0
		High	VGSSESALLAK	5	2	1	F2DBD4		0	89.77	3.07733e-06	2	1061.47	-104.622	22.1634	0
		High	VLIAVADNVGSK	5	2	1	F2DBD4		0	58.64	0.00371598	2	1185.71	24.3596	27.5248	0
[truncated: 1,574 more rows]
